# Supplementary material for: Identification of a Specific Gene Module for Predicting Prognosis in Glioblastoma Patients
Source: Front Oncol. 2019 Aug 27;9:812. doi: 10.3389/fonc.2019.00812 (PMC6718733; doi:10.3389/fonc.2019.00812)
Supplement: Supplementary file 1 [file Data_Sheet_1.csv]

Module Eigengene
Gene	kMEcyan	kMEgreen	kMEtan	kMEpink	kMEturquoise	kMEgreenyellow	kMEbrown	kMEred	kMEmagenta	kMEyellow	kMEblack	kMEsalmon	kMEblue	kMEpurple	kMEgrey
LTF	-0.348142632	-0.347596207	-0.198418978	-0.124550721	-0.218540265	-0.087235322	-0.083591137	-0.176037344	-0.084350659	-0.102178373	-0.002498679	0.439977643	0.417957327	0.338265744	-0.336857549
DCX	0.689719088	0.683460868	0.653334497	0.539590027	0.586360426	0.416614009	0.439004955	0.517869849	0.474058975	0.479917401	-0.390815287	-0.67286613	-0.627459526	-0.571105	0.591888513
TMSB15A	0.452954223	0.391294871	0.322085359	0.232277435	0.272675285	0.079393516	0.085024734	0.195288178	0.160589952	0.130489897	-0.045715326	-0.453003214	-0.365109135	-0.298616366	0.290381209
LPPR1	0.571410646	0.639022968	0.646900494	0.510581617	0.533223872	0.322394666	0.34290555	0.427492221	0.39755351	0.41046741	-0.316561964	-0.663744722	-0.55812571	-0.505848416	0.494498429
STMN2	0.406920952	0.501493706	0.520864718	0.43501419	0.442052553	0.245675124	0.252162261	0.330138571	0.333972419	0.34698623	-0.261346556	-0.509031443	-0.429827498	-0.453067457	0.371657387
AGXT2L1	0.236626857	0.421016997	0.507922103	0.498487424	0.484576489	0.335211126	0.358802281	0.368849022	0.391830818	0.443148861	-0.394021895	-0.34867414	-0.382790161	-0.441625124	0.393103289
SLN	-0.187795369	-0.155251226	-0.117733994	-0.046600914	-0.092294874	-0.058335174	-0.076959201	-0.104140504	-0.034230978	-0.021753451	-0.006896356	0.128146698	0.232769648	0.195888556	-0.184940153
IL13RA2	-0.041640266	-0.044363812	-0.023188626	0.034063421	0.007496192	-0.020677162	-0.040876401	-0.021174912	0.002947652	0.002211988	-0.002272077	0.062114076	0.087066278	0.027593708	-0.070882429
COL11A1	0.215084459	0.163854212	0.22462735	0.067027857	0.094643725	0.137874645	0.133285047	0.104728268	0.080615654	0.090304758	-0.119832498	-0.212467071	-0.118323892	-0.009810811	0.130948433
F13A1	-0.583175757	-0.573548808	-0.393362971	-0.390169713	-0.470302453	-0.24750711	-0.265459745	-0.404147193	-0.299370931	-0.294458449	0.162693359	0.552006202	0.670041348	0.648101179	-0.561013221
CD24	0.174539098	0.119289647	0.081897231	-0.104991011	-0.033340509	-0.073852959	-0.086979108	-0.080193852	-0.142834638	-0.114690355	0.126375915	-0.198292548	-0.137480928	0.001045446	0.057793646
CXCL14	-0.421736986	-0.38727784	-0.279093971	-0.148419464	-0.237037208	-0.111429567	-0.112317142	-0.194670271	-0.094390948	-0.099377624	0.024750456	0.433802411	0.442543547	0.336653137	-0.368560633
SYT1	0.206155009	0.356056428	0.396185864	0.329395019	0.335854167	0.215526572	0.226612211	0.259594808	0.253909175	0.285063134	-0.235021996	-0.338253495	-0.316092492	-0.349867351	0.299608817
PLA2G5	-0.352665142	-0.290363519	-0.235511059	0.031017516	-0.08609069	0.010993611	-0.012067944	-0.058110067	0.04553014	0.015061858	-0.069575086	0.43006684	0.327892502	0.160991233	-0.231471487
SLPI	-0.547158211	-0.581298299	-0.483436072	-0.546129325	-0.582271425	-0.487218187	-0.464520196	-0.554804105	-0.504145946	-0.499896134	0.420640728	0.531719257	0.594402455	0.594819995	-0.60939047
KCND2	0.620502244	0.674525814	0.583531918	0.583411648	0.596766471	0.355725302	0.363381554	0.4884762	0.451256286	0.442466728	-0.319321981	-0.654302864	-0.641645988	-0.613142101	0.574731147
GABRB1	0.198710527	0.353695691	0.450203916	0.472589936	0.444279205	0.372197382	0.422828433	0.405263033	0.435392387	0.472817245	-0.463718885	-0.236301927	-0.305367832	-0.382594947	0.34444735
NNMT	-0.571326653	-0.635775644	-0.553930155	-0.482933953	-0.549006607	-0.382129949	-0.396889063	-0.475615962	-0.412388087	-0.42630016	0.31785861	0.644734983	0.679474978	0.613542619	-0.614174221
SH3GL2	0.347070275	0.509190267	0.561659464	0.43628923	0.449611212	0.26576865	0.274881772	0.324726552	0.341713217	0.370411012	-0.298011191	-0.548844968	-0.438150314	-0.396265278	0.387850171
KCNJ16	0.27983872	0.369998809	0.324996051	0.487234178	0.445226255	0.284867044	0.312081514	0.38474496	0.380054673	0.39590394	-0.295431488	-0.272231068	-0.349072887	-0.480757037	0.337334858
LOX	-0.445662228	-0.509050935	-0.4270319	-0.367897415	-0.43579764	-0.222210385	-0.257912985	-0.33943293	-0.271278664	-0.286641748	0.17385165	0.493857327	0.55860022	0.502017409	-0.479968628
UGT8	0.35085519	0.434731749	0.500426318	0.283388787	0.308902565	0.197246609	0.193588265	0.234206001	0.216218915	0.220716446	-0.181259386	-0.52743658	-0.353930633	-0.282280702	0.301971492
COL6A3	-0.528761622	-0.634051223	-0.505959736	-0.573057468	-0.595244748	-0.331645824	-0.338674271	-0.481929362	-0.454249064	-0.438188475	0.294356854	0.579923251	0.646020525	0.698977923	-0.571867408
MOXD1	-0.371211208	-0.373426724	-0.314697869	-0.169941708	-0.238949331	-0.065642971	-0.115384415	-0.173803676	-0.133599535	-0.141481654	0.04278417	0.4609776	0.398759098	0.286831979	-0.309514041
PROM1	0.326188605	0.278559424	0.258136143	0.244619869	0.25070757	0.116752671	0.139373791	0.191396177	0.17810082	0.159546936	-0.104376837	-0.198525002	-0.268957083	-0.274668842	0.215188349
SNAP91	0.450456808	0.594993751	0.612922239	0.47789447	0.519015443	0.309885566	0.339659948	0.409264327	0.385502363	0.417971502	-0.325719901	-0.625774237	-0.545595466	-0.513206282	0.484741832
KDM5D	0.068491431	0.099613984	0.162398616	0.156030441	0.143231753	0.17933624	0.187564174	0.160181383	0.170635301	0.176742322	-0.19025608	-0.063685861	-0.066193728	-0.101013607	0.141819922
VSNL1	-0.003908166	0.112906378	0.17125949	0.107568476	0.106083051	0.006056311	0.034171234	0.040622462	0.057371017	0.077335306	-0.059733783	-0.103796748	-0.088245315	-0.129273131	0.058448009
CXCL10	-0.387877909	-0.445305799	-0.398047391	-0.361677274	-0.390430999	-0.415301599	-0.410497075	-0.419904219	-0.374677633	-0.412730864	0.372461307	0.540889819	0.452431469	0.39572029	-0.464716135
CHI3L2	-0.247019074	-0.161868297	0.014906576	0.128469654	0.004610159	0.079778324	0.095822116	0.022348595	0.14795354	0.13087509	-0.203564709	0.282359886	0.273889434	0.155793685	-0.183821192
MMP9	-0.172198109	-0.251374771	-0.186651851	-0.213853428	-0.243098703	-0.16508285	-0.119532524	-0.182569159	-0.151872939	-0.171850087	0.101707247	0.25622535	0.300962738	0.289899683	-0.281367262
TOX3	0.582936426	0.586270617	0.527682907	0.403925122	0.456888758	0.275566862	0.295933911	0.379149093	0.329538102	0.33481108	-0.243015496	-0.60526461	-0.56731102	-0.490399813	0.493900255
POSTN	-0.384306778	-0.479121158	-0.466436899	-0.356356479	-0.383471597	-0.225549148	-0.240974697	-0.288264645	-0.282402644	-0.284096438	0.217973723	0.505932466	0.471905538	0.41607187	-0.39375965
PLA2G2A	-0.326472137	-0.342015331	-0.213132842	-0.141886174	-0.220853035	-0.111529693	-0.092660878	-0.175556711	-0.104654857	-0.094559625	0.026089966	0.394538551	0.398256523	0.33030096	-0.336965596
AQP1	0.072749949	0.156544272	0.250349173	0.365034174	0.296393623	0.287744514	0.256711781	0.245748992	0.285786294	0.306253885	-0.30766182	-0.012394495	-0.08792537	-0.201795361	0.1614679
ELAVL4	0.611046851	0.690699022	0.682598342	0.590312625	0.620620078	0.403981475	0.429330292	0.513453439	0.505914293	0.516325744	-0.411668131	-0.668747028	-0.633720268	-0.624931361	0.578752814
SNAP25	0.307467715	0.465353171	0.49941252	0.480785062	0.463867486	0.289288477	0.295100512	0.360738877	0.386494811	0.394302624	-0.318226349	-0.428336425	-0.403817049	-0.474753727	0.378130316
MBP	0.160787997	0.320428791	0.492130488	0.371962058	0.328511122	0.286470535	0.301267755	0.279738188	0.332107362	0.337479353	-0.360093493	-0.323126783	-0.200497305	-0.232361219	0.217855787
COL9A3	0.373028769	0.303471412	0.222375921	0.314287609	0.304372087	0.212113278	0.262931383	0.321826409	0.309047345	0.260846437	-0.20467521	-0.237397343	-0.291765463	-0.361866709	0.280922247
ERAP2	-0.261403589	-0.280170477	-0.257318524	-0.178850787	-0.214015269	-0.089915223	-0.122706656	-0.160437425	-0.141415208	-0.167455004	0.099515098	0.321217683	0.284423042	0.239823819	-0.23260639
NDN	0.094793309	0.160416668	0.21004244	0.100884389	0.123609821	0.049509911	0.065490116	0.064047134	0.069164026	0.088759964	-0.079705047	-0.227753135	-0.124562017	-0.072456102	0.09955321
PTX3	-0.318444666	-0.353417257	-0.292555827	-0.09762538	-0.212959284	-0.046292648	-0.063461884	-0.110661333	-0.024549911	-0.067701039	-0.007522173	0.428203294	0.428037183	0.308337136	-0.329313291
TUBB4A	0.390906233	0.528208082	0.626897648	0.501399887	0.481163478	0.351992173	0.37780806	0.412192164	0.414404924	0.4397317	-0.404936014	-0.556401948	-0.429384402	-0.424247755	0.397880223
DLL3	0.658874843	0.692409454	0.637100372	0.577288192	0.606770171	0.381561115	0.395340543	0.521537106	0.474845558	0.47336352	-0.342506096	-0.692144913	-0.657022514	-0.607790363	0.598618681
IL8	-0.492529976	-0.542564686	-0.474738218	-0.471157468	-0.530216907	-0.451409837	-0.438779683	-0.489907809	-0.423784438	-0.44499327	0.38578842	0.493129329	0.575915608	0.5381052	-0.589417203
SOX11	0.755138017	0.712730367	0.667457585	0.679299079	0.69351924	0.591785405	0.611579909	0.693256449	0.66122099	0.632972898	-0.5615336	-0.628782595	-0.658320835	-0.648622589	0.684755235
FGF13	0.169012211	0.281214682	0.336715789	0.153158024	0.183762288	0.046016718	0.065480708	0.089441358	0.065865352	0.115946966	-0.07095908	-0.3750909	-0.247179946	-0.176605608	0.179418656
INSM1	0.48461586	0.460638775	0.385383728	0.378021121	0.397995777	0.280129805	0.27198598	0.357904385	0.33624506	0.323097819	-0.243802732	-0.458653844	-0.399809885	-0.374286289	0.383690337
LMO3	-0.05268403	0.077263648	0.166613931	0.246137722	0.206319862	0.190940516	0.175163629	0.153636946	0.21150398	0.234796575	-0.246932277	0.009917942	-0.052837637	-0.148048694	0.104637865
ZFPM2	0.311280999	0.39447135	0.410430987	0.352644113	0.358987612	0.228912399	0.252208311	0.289101974	0.2833209	0.303985451	-0.243476236	-0.398640255	-0.349168215	-0.317252442	0.328993657
MYBPC1	-0.070513886	0.060809887	0.134990466	0.292619469	0.21662314	0.104149211	0.116448154	0.114339611	0.186144811	0.215215917	-0.189654448	0.059125365	-0.024042229	-0.153628359	0.043191146
ELOVL2	0.039055625	0.06085573	-0.012077989	0.287709748	0.220137214	0.219310133	0.184458228	0.243227092	0.265408152	0.22600208	-0.211091033	0.118157482	-0.050812369	-0.212988178	0.137702922
RYR3	-0.020279625	0.068965247	0.119264329	0.282686282	0.212176229	0.245009487	0.269647326	0.243660133	0.30701354	0.287633729	-0.297593551	0.075934049	-0.052566825	-0.185215302	0.114277215
ENPP2	-0.229596312	-0.115729244	0.10174633	-0.097187047	-0.117035208	-0.062555045	-0.04463629	-0.138606348	-0.117310937	-0.067317589	-0.002856908	0.062224521	0.191613878	0.215997833	-0.178315149
CHRDL1	0.17595637	0.211166897	0.245836172	0.140806701	0.176269977	0.065776204	0.064396377	0.095088105	0.058123333	0.101444184	-0.052988877	-0.205330713	-0.190526922	-0.178367903	0.159157649
NSG1	0.154680284	0.177679547	0.21345738	0.17092387	0.151738597	0.120413669	0.117114253	0.112295557	0.166656672	0.162731224	-0.148420432	-0.182082114	-0.083602305	-0.089388172	0.085579688
HOXA5	0.017258647	0.000701468	0.030562613	0.032918522	0.010374013	0.003556766	0.014146312	-0.006699598	0.012256391	0.006480929	-0.01238781	0.07985795	-8.92E-05	-0.039791535	0.006491075
FCGR2B	-0.674744132	-0.711199378	-0.598062006	-0.559421285	-0.626360239	-0.432701336	-0.468444684	-0.583972034	-0.491513224	-0.508157346	0.370768055	0.703673189	0.771539491	0.721978183	-0.699079172
HAMP	-0.356189909	-0.290259435	-0.113811541	-0.089748236	-0.194600415	-0.126027961	-0.123355486	-0.186842199	-0.064311484	-0.094555179	0.006450253	0.299215006	0.412875214	0.336217207	-0.359567319
EMX2	-0.121505685	-0.026654935	0.045335535	0.125680768	0.094257923	0.124217759	0.126018461	0.081759861	0.114018747	0.145385937	-0.182927575	0.114912496	0.03266155	-0.040856171	0.035093649
APOD	0.219922044	0.308761893	0.391203905	0.392785538	0.351515656	0.302565139	0.286711924	0.31359661	0.351597288	0.344024768	-0.324079798	-0.326565832	-0.212100181	-0.254352025	0.249925847
PLP1	0.404662373	0.54221327	0.636022452	0.633090867	0.592915583	0.442929338	0.443282783	0.508055423	0.538783868	0.538732177	-0.486235525	-0.492442782	-0.432911411	-0.48932883	0.450665984
EGFR	0.070948047	0.070409158	-0.002044694	0.223892055	0.189788659	0.164829694	0.155826209	0.204414502	0.218045615	0.186952124	-0.145314944	0.097064215	-0.092453114	-0.215710662	0.144878936
KCNIP1	0.255369251	0.29472201	0.188210987	0.427457395	0.370151249	0.26369063	0.22987702	0.347787986	0.353769496	0.307154141	-0.214528438	-0.201509653	-0.272404056	-0.413351752	0.292801362
SNTG1	0.35307784	0.396639656	0.356359465	0.419085602	0.391988721	0.272646952	0.287781549	0.353694469	0.377027189	0.350340362	-0.281399286	-0.356511541	-0.327512789	-0.373132101	0.318614767
ATP1A2	0.371512779	0.516561673	0.571936085	0.713986674	0.666894323	0.547387639	0.567493683	0.608451481	0.636403431	0.650551121	-0.590272736	-0.362219587	-0.467793062	-0.582780346	0.536731067
LRRC17	-0.004989252	-0.026557221	0.010527949	0.143781618	0.114976283	0.098486289	0.081566011	0.094288788	0.113088048	0.12677918	-0.122148822	0.144385434	0.015039378	-0.037349457	0.046418326
SPON1	0.191748347	0.267386696	0.254194942	0.32004585	0.320890912	0.219692453	0.238788411	0.2708882	0.243871027	0.290372046	-0.224576347	-0.183216727	-0.285888264	-0.308722807	0.296457145
LGI1	-0.00669083	0.148506114	0.224589046	0.394775698	0.318130102	0.274691698	0.285431238	0.272775632	0.336213023	0.353766889	-0.353241121	-0.007793615	-0.110163104	-0.258199798	0.167489309
NPTX2	-0.014694804	0.026856894	0.079174094	0.127839486	0.085958457	0.057897648	0.072247782	0.083661471	0.105177383	0.108741921	-0.112951831	-0.013795496	0.001942165	-0.054628399	0.020558285
NLGN4Y	0.178593747	0.206269868	0.197141064	0.29055537	0.253119386	0.246500326	0.255907895	0.267241785	0.268054688	0.267936955	-0.247932535	-0.149733924	-0.168364731	-0.223130917	0.230642254
MAL	-0.055122872	0.095222834	0.25933438	0.101349568	0.070029908	-0.003783555	0.053628327	0.003949104	0.038542156	0.082497621	-0.105695025	-0.123968685	-0.028576995	-0.040778027	-0.020921944
CYP1B1	-0.581689147	-0.602858846	-0.448787127	-0.504728338	-0.546920217	-0.296654063	-0.303242317	-0.457797667	-0.418924707	-0.378653544	0.250362855	0.547779335	0.618296756	0.644224473	-0.543834788
STAC	-0.362092941	-0.354606891	-0.291388381	-0.199472533	-0.233769469	-0.082158107	-0.115557398	-0.186705756	-0.145197605	-0.137782562	0.052225947	0.399526491	0.349337645	0.276952954	-0.260014027
DDX25	0.473358501	0.533668766	0.508932617	0.459445726	0.487846652	0.232892902	0.264118544	0.366376783	0.354242556	0.358891666	-0.234738742	-0.503385165	-0.512583757	-0.501372162	0.448941561
RGS20	-0.064275015	0.023186666	0.037587461	0.129149133	0.102808024	0.009305169	0.021734983	0.060443633	0.06605419	0.085728766	-0.037298393	0.025376441	-0.043384216	-0.131685694	0.027863001
PTGDS	0.035946146	0.157638707	0.357579508	0.256755698	0.207241037	0.189704198	0.20834511	0.146885861	0.220502584	0.250143955	-0.283499649	-0.156646263	-0.045433053	-0.075417788	0.06352944
HOXC6	0.069196395	-0.008674188	-0.037137586	-0.091023733	-0.069145083	-0.125504489	-0.11185311	-0.09301571	-0.120364878	-0.115265215	0.136593978	0.010907059	-0.005873134	0.002112528	-0.03747402
FAM5C	0.499926419	0.557909515	0.481931433	0.573842607	0.54996148	0.333615753	0.355463482	0.46512099	0.470000513	0.434060803	-0.327455745	-0.486740007	-0.524392772	-0.557781031	0.487748646
SLCO1C1	0.050924205	0.175347598	0.25935917	0.354028715	0.305484668	0.246110372	0.25750987	0.252542033	0.282334358	0.321461091	-0.31707666	-0.07502836	-0.131730684	-0.224164819	0.178788684
RCAN2	-0.250491827	-0.102450043	0.0624119	-0.011565124	-0.045800882	0.068484805	0.064694651	-0.043200062	0.023402838	0.060600738	-0.144328726	0.086852551	0.202193013	0.178909691	-0.12825564
NPY	0.159881083	0.280181791	0.354515081	0.251896775	0.265298698	0.085012335	0.135776427	0.158433174	0.179441622	0.21634236	-0.160289016	-0.294633993	-0.236658348	-0.265023065	0.179240603
OXTR	-0.089875723	-0.041373826	-0.01009711	0.174046242	0.09547993	0.200835997	0.203700034	0.143687073	0.218706433	0.211994879	-0.252749167	0.114745233	0.076122929	-0.037618853	0.018749166
CCL2	-0.545678616	-0.539130314	-0.361130888	-0.308335649	-0.411658954	-0.242600691	-0.269562792	-0.359295898	-0.247427309	-0.279147524	0.164062419	0.563874445	0.629738225	0.544829501	-0.547610073
OPCML	0.53469783	0.61584347	0.643240352	0.540472506	0.553128622	0.344047883	0.382996172	0.459347287	0.430227192	0.45592081	-0.35609408	-0.618821186	-0.54405259	-0.538191528	0.502557904
IFI44L	-0.051955691	-0.021844162	0.058820859	0.117582597	0.092672063	0.086004203	0.057468186	0.051160583	0.082914277	0.076023905	-0.105014088	0.181311634	0.038033503	-0.012907953	0.017791948
AHNAK2	-0.471365502	-0.500436738	-0.404840756	-0.376541875	-0.433517725	-0.158172483	-0.180281307	-0.304536263	-0.257488848	-0.26648569	0.126840053	0.505741536	0.510870934	0.476711697	-0.437036074
S100A9	-0.667258406	-0.662008612	-0.523603522	-0.587972907	-0.645786476	-0.544293756	-0.532940889	-0.628979274	-0.54133837	-0.55412711	0.450238157	0.600018031	0.717311567	0.692921241	-0.717694056
MXRA5	-0.340181605	-0.417018793	-0.279129903	-0.314740208	-0.35604083	-0.163119087	-0.122279675	-0.267075644	-0.214683463	-0.218100139	0.085033945	0.450887547	0.436900637	0.450567906	-0.363759
CH25H	-0.458715002	-0.400623667	-0.202828805	-0.2307137	-0.28842907	-0.156832863	-0.12666682	-0.252370439	-0.158015279	-0.136297701	0.042931159	0.411150498	0.472405755	0.448907187	-0.3935073
NNAT	0.180682073	0.225780059	0.256858322	0.24747318	0.220405607	0.148908602	0.167001852	0.173164783	0.186881439	0.190171622	-0.168461303	-0.180713845	-0.186320622	-0.221423301	0.166571836
SPOCK1	0.172921125	0.264352716	0.367152637	0.300050242	0.270673687	0.287160441	0.286907455	0.260096557	0.285861748	0.319975999	-0.327297321	-0.309945227	-0.181767987	-0.186263271	0.21018673
TWIST1	-0.18421325	-0.289909315	-0.252669123	-0.273770857	-0.276825776	-0.232413676	-0.211629495	-0.246095411	-0.223351476	-0.222208729	0.189523165	0.246731803	0.282161316	0.307625446	-0.278592519
COL3A1	-0.364147712	-0.482939236	-0.389678959	-0.369227909	-0.403685122	-0.150275448	-0.174107258	-0.287319515	-0.261160974	-0.265870931	0.13346405	0.491588725	0.52323525	0.54302052	-0.40583616
PCSK1	-0.183727156	-0.137913986	-0.063234099	-0.018278962	-0.084471186	0.01551357	0.005128318	-0.038787747	0.022504993	0.025026676	-0.075565339	0.13755614	0.205413265	0.163206962	-0.155370731
SERPINE1	-0.456775826	-0.505113207	-0.432219363	-0.326027133	-0.418291236	-0.150389849	-0.217791307	-0.297028201	-0.214612047	-0.253371841	0.126425918	0.48550676	0.577226917	0.507793273	-0.477307133
HBB	-0.012270617	0.033831318	0.082016587	0.131670171	0.101766172	0.005326649	-0.014386346	0.032846655	0.084361432	0.067454017	-0.045957294	-0.025245993	0.033177119	-0.007973308	-0.021328538
EIF1AY	0.015712986	0.031060926	0.045449616	0.071822338	0.051422628	0.036611174	0.027970005	0.037724021	0.036870108	0.048782353	-0.033711149	-0.0325686	0.001725066	-0.032821901	0.03097635
BCAS1	0.21965633	0.343178329	0.489034438	0.2956411	0.281467056	0.178082354	0.209312542	0.211833935	0.225645291	0.245297267	-0.234277685	-0.387738815	-0.247017084	-0.220830993	0.210096933
APLNR	-0.039435089	0.052559833	0.246850253	0.283986891	0.191636936	0.263918155	0.256357065	0.18291154	0.267103432	0.281056519	-0.348213174	0.049652465	0.061159118	-0.022259828	0.037792562
LUM	-0.536661555	-0.639920083	-0.559028824	-0.590213487	-0.613260194	-0.438500611	-0.442753312	-0.545647404	-0.537709247	-0.515540178	0.408484423	0.593307032	0.648156584	0.692834235	-0.60353134
RARRES2	-0.435241154	-0.477708873	-0.377556268	-0.384986835	-0.429619742	-0.334872622	-0.343899342	-0.41412245	-0.369331037	-0.378061295	0.285071333	0.522110365	0.485769158	0.460911253	-0.484978144
NEFL	0.138966352	0.241463189	0.297076593	0.224004066	0.224333186	0.106502267	0.141009156	0.165387237	0.149091616	0.187907758	-0.146177701	-0.246806563	-0.208734037	-0.248944575	0.18209349
PDGFD	-0.228320652	-0.236052417	-0.259866496	-0.086757265	-0.131558669	-0.059949789	-0.099581066	-0.103342737	-0.079852415	-0.097751707	0.063166856	0.304265082	0.240543867	0.172014129	-0.169573187
TMEM100	0.2311086	0.301491006	0.287915782	0.314497078	0.302811178	0.183175882	0.164133102	0.225339065	0.209744002	0.247074308	-0.175035755	-0.35303528	-0.261903189	-0.237183518	0.273269743
CXCL2	-0.514148595	-0.510053504	-0.349751766	-0.396317718	-0.444638833	-0.304978377	-0.251657454	-0.393533577	-0.314531154	-0.304630039	0.202408067	0.521701756	0.522422555	0.502696172	-0.484046876
PCOLCE2	-0.128533748	-0.169510829	-0.16736471	-0.116814634	-0.159586211	-0.134363305	-0.1079897	-0.122009587	-0.112048486	-0.098436324	0.098489104	0.146645929	0.203430738	0.16217696	-0.206821205
MRC1	-0.574366479	-0.57110173	-0.427871934	-0.478854542	-0.521546708	-0.329269871	-0.34059077	-0.474622817	-0.416841217	-0.383908135	0.265252452	0.490889928	0.617786802	0.648045727	-0.545356568
FXYD1	-0.014279835	0.109836706	0.209972551	0.266477144	0.210599203	0.161825687	0.185766115	0.164329157	0.194315779	0.223545546	-0.230019021	0.002608264	-0.082667719	-0.178579082	0.085657837
CNGA3	0.061101629	0.104101343	0.118405946	0.334513253	0.268791566	0.26601069	0.279908373	0.282052581	0.333704726	0.321955097	-0.301872649	0.079942139	-0.079745774	-0.2296635	0.149065621
KCNN2	0.316020021	0.46561758	0.44902048	0.572893536	0.552339856	0.415994657	0.424661464	0.478968858	0.475089825	0.517019834	-0.419534964	-0.35630567	-0.443062061	-0.497620948	0.465551542
CD163	-0.477883348	-0.474624475	-0.307753422	-0.240339184	-0.343040443	-0.148625951	-0.159266062	-0.285462472	-0.169541707	-0.184088521	0.047057695	0.500268928	0.588622023	0.530217053	-0.472132643
CHI3L1	-0.319389981	-0.303236579	-0.187751246	0.023160558	-0.107662239	0.014872081	0.009766172	-0.050532147	0.073287345	0.031044083	-0.114139372	0.434694064	0.398631619	0.224523853	-0.287444789
GSTT2	0.10177848	0.141731823	0.144445635	0.187880877	0.169239413	0.092848405	0.092181464	0.119359109	0.15920755	0.15100033	-0.114195638	-0.104654567	-0.107481684	-0.140869888	0.104590156
EN1	0.259585229	0.218908745	0.134475842	0.244850513	0.231085712	0.164558749	0.176688174	0.245439479	0.216886037	0.193281223	-0.156173369	-0.175413407	-0.203342273	-0.254930097	0.20699826
PCDH8	0.175108418	0.265751486	0.269418158	0.401484829	0.366493374	0.291226157	0.340992588	0.357897745	0.375560814	0.393576322	-0.353070126	-0.124838442	-0.236840414	-0.319294891	0.278772789
TREM1	-0.595127565	-0.606257335	-0.469343665	-0.460139414	-0.54496709	-0.368771779	-0.379959938	-0.488118279	-0.38443075	-0.398928174	0.284108921	0.556618191	0.678210071	0.64036125	-0.631938707
SOCS2	-0.019640191	-0.041728906	-0.131326176	0.081667132	0.055184379	0.010609442	0.00377535	0.052941605	0.065121354	0.026012581	0.00019961	0.163853428	0.022430474	-0.07637489	0.010248043
OMG	0.517208028	0.670732583	0.693224015	0.711358442	0.691308322	0.461650387	0.479658811	0.565784283	0.580517229	0.592537956	-0.488346969	-0.613695286	-0.581032561	-0.634215146	0.566999977
RCAN1	-0.197133115	-0.201997442	-0.186830878	0.021471771	-0.079481144	0.132453457	0.014594986	0.013552443	0.066849743	0.006839229	-0.074955552	0.259959701	0.302712736	0.18110978	-0.166035393
ALDH1A1	-0.402117508	-0.337247999	-0.233812899	-0.303192703	-0.315075361	-0.199376416	-0.247247368	-0.321088381	-0.342433023	-0.292888185	0.218219169	0.322868418	0.331627823	0.319034976	-0.310504479
FABP7	0.204832615	0.21422785	0.162900978	0.426909856	0.345985409	0.284218242	0.24104343	0.346125255	0.387061651	0.323788549	-0.283480576	-0.095348585	-0.124898348	-0.294356583	0.187474304
CA12	-0.301163004	-0.35100179	-0.320538598	-0.161281225	-0.242304234	-0.025065675	-0.048378088	-0.117580455	-0.049233653	-0.081980145	-0.013129802	0.39277019	0.406901636	0.317492336	-0.295750724
NDRG2	0.306505038	0.455134519	0.388942603	0.548466992	0.521358562	0.34998937	0.293155529	0.410116376	0.40893317	0.418423373	-0.305397552	-0.37517654	-0.416080054	-0.507349492	0.441248177
RAB33A	0.503805851	0.561847372	0.534917449	0.38498903	0.420065046	0.127875515	0.144221284	0.277003491	0.246023915	0.254182903	-0.123711679	-0.669505052	-0.496857443	-0.442856775	0.381537525
TAGLN	-0.359636494	-0.398449531	-0.293540293	-0.221253434	-0.300315459	-0.128651532	-0.152717127	-0.225946502	-0.161921128	-0.175618695	0.069889506	0.425439519	0.477657913	0.427347466	-0.40481691
SERPINI1	-0.047313022	0.11777468	0.172600731	0.097847065	0.092621119	-0.032925813	-0.021697674	0.004970043	-0.006736376	0.041181864	-9.44E-05	-0.145393441	-0.070104054	-0.104862739	0.020200522
CAV2	-0.348882491	-0.387512743	-0.327314958	-0.331908294	-0.35909075	-0.228235182	-0.245008304	-0.318409931	-0.308305436	-0.283756821	0.223257428	0.361285584	0.409984899	0.392798773	-0.378161109
PIPOX	-0.0667599	-0.016777486	-0.024341551	0.264373117	0.183145448	0.169605029	0.182621551	0.184211658	0.243300555	0.232722573	-0.233474832	0.217013975	0.027228567	-0.142089839	0.046392551
CLDN10	-0.128092447	-0.043397521	-0.005969848	0.066606024	0.043155929	-0.050496046	-0.030823034	-0.016758648	0.008417679	0.015432802	-0.001330343	0.157111301	0.034133386	-0.064316076	-0.034055974
ASPA	0.019622301	0.177379275	0.322507533	0.260612932	0.229726694	0.173404614	0.188618715	0.154330782	0.196012722	0.236637509	-0.236156683	-0.147606987	-0.099705325	-0.13433872	0.122742619
DIRAS3	-0.237551478	-0.199763515	-0.184211593	0.037900099	-0.070585444	0.008860009	-0.046130066	-0.038352989	0.041430282	-0.000519023	-0.020419556	0.272750724	0.268770988	0.142561198	-0.196382267
AMIGO2	-0.466185856	-0.452839134	-0.391112241	-0.400097116	-0.428964545	-0.30795943	-0.31827085	-0.41568311	-0.401541299	-0.373445119	0.294285229	0.47475455	0.42860039	0.420241636	-0.431691225
CA3	-0.017230878	-0.053298489	0.022379978	0.080718324	0.023617709	0.03696669	0.021625736	0.001683134	0.043892516	0.035033543	-0.064141793	0.151252074	0.103088793	0.068569406	-0.076950232
VEGFA	0.004765437	-0.067837076	-0.097281774	0.015891996	-0.026390193	0.104190283	0.086373785	0.072005626	0.119257773	0.058020786	-0.107354748	0.119423968	0.108872492	0.031951271	-0.034537858
HSPB8	0.001276712	0.150758326	0.249502504	0.325579146	0.259980002	0.236527378	0.233227879	0.202578703	0.263357696	0.301569876	-0.285498006	-0.065661503	-0.076144635	-0.153740853	0.126926435
KLHL4	0.085088244	0.112931926	0.026495363	0.295137844	0.232479865	0.151972177	0.15712376	0.233974875	0.250150541	0.22403611	-0.163299193	0.011365312	-0.102255132	-0.235385481	0.144193885
S100A8	-0.608232736	-0.562448678	-0.363718197	-0.403813178	-0.487286833	-0.40224899	-0.35109303	-0.481210693	-0.363711809	-0.357524436	0.251535793	0.551604654	0.63968829	0.603571023	-0.616068705
CAV1	-0.346515222	-0.387415378	-0.308525541	-0.287727952	-0.342986498	-0.105635307	-0.156041454	-0.251921578	-0.20629843	-0.195010749	0.097776058	0.323499752	0.445680526	0.444469385	-0.368696906
COLEC12	-0.291620271	-0.278574668	-0.081311699	-0.0837085	-0.155858259	0.104343479	0.073131618	-0.07397007	-0.026311676	-0.002357442	-0.150556102	0.345751847	0.354800354	0.360483902	-0.210584096
SERPINA1	-0.6558408	-0.641843892	-0.465221949	-0.443995662	-0.542959084	-0.277840237	-0.344834826	-0.469931275	-0.376774511	-0.408631939	0.238478499	0.649563921	0.740160167	0.670052869	-0.625133216
DBC1	0.159788455	0.298363588	0.415166746	0.341120021	0.321009929	0.254543258	0.2812433	0.255151242	0.277374684	0.314121666	-0.308387608	-0.259075794	-0.245128272	-0.271729501	0.239739072
IGFBP3	-0.253059927	-0.321177544	-0.320988499	-0.221746254	-0.275588163	-0.147716384	-0.155519276	-0.1836187	-0.147472235	-0.171736146	0.137278306	0.312150624	0.341339503	0.270515606	-0.295540937
RNASE2	-0.512350135	-0.462041661	-0.297186997	-0.220099045	-0.336727523	-0.195386073	-0.218609583	-0.301491875	-0.173450047	-0.201779491	0.095645062	0.468989934	0.571211908	0.475136083	-0.47810311
ODZ1	0.341414099	0.339099975	0.290494638	0.404352025	0.402295406	0.280272102	0.330397145	0.373217004	0.382080804	0.381150254	-0.308755199	-0.209167298	-0.322834877	-0.403207973	0.350289542
DIRAS2	0.38049488	0.517444118	0.475604452	0.574680522	0.543991572	0.356247805	0.377246881	0.470828262	0.473022063	0.485152902	-0.378999788	-0.435730132	-0.471746932	-0.543324383	0.449456539
BCAN	0.711392044	0.755682739	0.649668038	0.762380212	0.763787018	0.597672317	0.557799874	0.701520241	0.663347116	0.64136243	-0.517348061	-0.673434664	-0.70619142	-0.741753548	0.726042041
DAAM2	0.241868242	0.389237995	0.535745473	0.460668767	0.448345646	0.41680024	0.414945847	0.380970217	0.398108151	0.441172215	-0.454944593	-0.3320974	-0.335047197	-0.327129311	0.374382921
FBLN5	-0.27806077	-0.244457213	-0.116133187	-0.008698235	-0.099813059	0.140112197	0.099111838	-0.001060317	0.069184736	0.056165511	-0.175470172	0.335316884	0.313512066	0.232214864	-0.17854313
C21orf62	-0.101150747	-0.061756246	0.002112203	0.245965988	0.128560963	0.199749897	0.190053858	0.157052054	0.257648213	0.213309455	-0.257894442	0.237211761	0.130182015	-0.022825842	-0.023139221
TDO2	-0.471944424	-0.531277625	-0.409791763	-0.455707567	-0.482249974	-0.336032605	-0.34537753	-0.438463976	-0.398906854	-0.396036619	0.291283539	0.513612636	0.565228845	0.573594575	-0.512818444
COL5A1	-0.402232241	-0.494429051	-0.345633486	-0.364193956	-0.413797275	-0.093386767	-0.097398866	-0.262080487	-0.216576176	-0.209508094	0.049663728	0.495464204	0.529801153	0.526065666	-0.397560285
TAGLN3	0.490339596	0.595209409	0.580620263	0.514680878	0.530225155	0.248719498	0.273687534	0.388389287	0.393710552	0.396600416	-0.263599054	-0.609361132	-0.54131453	-0.558509704	0.439653391
TCEAL2	0.456037677	0.570592793	0.619214442	0.595405792	0.581979672	0.435321206	0.447499679	0.486326044	0.526304856	0.529581469	-0.474162773	-0.533745514	-0.489322517	-0.468058453	0.492418682
DNM3	0.588173664	0.686139984	0.746283663	0.593298568	0.612853887	0.496376918	0.518867605	0.562416971	0.538181603	0.553417215	-0.50348296	-0.710823753	-0.610022548	-0.544037096	0.599600087
HP	-0.418630541	-0.3891936	-0.219290006	-0.201801201	-0.274919017	-0.166568031	-0.144851181	-0.262272924	-0.181553924	-0.154027767	0.07010324	0.42717512	0.43111528	0.378536358	-0.380426705
KCNK1	-0.064703478	0.067082838	0.134271827	-0.064242169	-0.038229792	-0.124487443	-0.094927714	-0.105997945	-0.14103882	-0.099224174	0.104865767	-0.116737875	-0.067361693	-0.042502524	-0.011402371
ANGPT1	-0.365942584	-0.357980198	-0.256222299	-0.163722863	-0.224402763	-0.158728296	-0.153860662	-0.227520495	-0.18603956	-0.169774581	0.102417863	0.448575076	0.338266958	0.26471709	-0.307244791
AKR1C3	-0.283172601	-0.233399986	-0.190589057	-0.377512177	-0.334211631	-0.381468874	-0.382835974	-0.404911558	-0.445962679	-0.384968542	0.390166411	0.090008273	0.191263317	0.297431167	-0.282227592
MS4A4A	-0.552825007	-0.519151656	-0.364067388	-0.362681482	-0.439364125	-0.297446968	-0.357143943	-0.434640248	-0.348253994	-0.359611589	0.247854563	0.483549738	0.638532508	0.599229231	-0.5458597
PLAC8	-0.352836421	-0.326624153	-0.245797313	-0.275014589	-0.304423098	-0.30995163	-0.294257083	-0.337051663	-0.295935999	-0.300513775	0.2653181	0.341807171	0.326528467	0.291434564	-0.345860388
STEAP1	-0.550052091	-0.602355115	-0.605156163	-0.618987528	-0.608517929	-0.522255298	-0.563125466	-0.589873982	-0.605393265	-0.582022332	0.55305609	0.534503195	0.546894926	0.541146072	-0.572828348
NRGN	0.186144838	0.330258963	0.387767313	0.368784862	0.343467576	0.189061451	0.243254421	0.272789145	0.298021218	0.312455804	-0.267856118	-0.287376424	-0.281111476	-0.354968882	0.253504952
FABP5	-0.375651953	-0.378338499	-0.303795766	-0.253427872	-0.300331894	-0.249600963	-0.246918568	-0.28905504	-0.255121875	-0.245811051	0.198558659	0.425871333	0.404783476	0.327454889	-0.390171984
OLFM1	0.394726855	0.521887366	0.569416343	0.557002538	0.528853147	0.348359473	0.383858677	0.442681497	0.470029634	0.477965234	-0.395423714	-0.463159208	-0.446613134	-0.519337187	0.429148936
MGP	-0.370689548	-0.392646474	-0.301357556	-0.270964631	-0.29719499	-0.199390644	-0.229433231	-0.297232799	-0.254909266	-0.226276972	0.160557487	0.355168648	0.443296614	0.433469395	-0.374663228
STMN4	0.60300006	0.721207044	0.723058628	0.635807651	0.651702611	0.431665594	0.467151141	0.557132871	0.561102457	0.563714252	-0.458330334	-0.735963987	-0.640921142	-0.645863435	0.586502072
ASCL1	0.704465955	0.762675361	0.652101847	0.705354008	0.736560613	0.496998061	0.481090946	0.636464049	0.59541814	0.576108882	-0.432283579	-0.683411139	-0.73930139	-0.760934102	0.7035799
BST2	-0.457682843	-0.452385399	-0.359557494	-0.267662296	-0.323724782	-0.165148516	-0.191701034	-0.2786866	-0.204630912	-0.240240172	0.126337669	0.584833179	0.457065698	0.35668619	-0.366213833
IGF2BP2	-0.023685865	-0.138293351	-0.180225765	-0.15784045	-0.164164107	-0.055260826	-0.045836122	-0.072502691	-0.095990239	-0.116187743	0.088611535	0.113902449	0.113781971	0.125492501	-0.117719784
ABCA8	-0.189845423	-0.065657004	0.07025287	0.166732283	0.104809711	0.158858777	0.184348855	0.112809363	0.172566739	0.214722859	-0.248940459	0.136765838	0.119928468	0.049322844	-0.018606393
EEF1A2	0.394698028	0.427719626	0.353758249	0.392710011	0.369590237	0.229488194	0.229740108	0.328297856	0.334734375	0.302616849	-0.219043271	-0.423628944	-0.382671874	-0.431542795	0.325794453
EFEMP1	-0.330607761	-0.292187898	-0.164969409	-0.002770871	-0.110436491	0.043501187	0.043582996	-0.048701135	0.056632523	0.054358482	-0.129365255	0.370033652	0.372475548	0.267326275	-0.252990208
SLITRK3	0.325057966	0.396450964	0.377018209	0.503051876	0.47022574	0.39368674	0.38876503	0.436397675	0.467467809	0.435961808	-0.395995114	-0.279410464	-0.36201295	-0.424102297	0.415463979
ANGPTL4	-0.283517657	-0.299239964	-0.232420977	-0.164474299	-0.249536311	-0.130463123	-0.119344429	-0.184532028	-0.094600925	-0.11153325	0.034286776	0.289431332	0.364292524	0.314001374	-0.327038456
SCN3A	0.645448066	0.710743875	0.686387757	0.673462414	0.688047533	0.469154635	0.497695586	0.590512921	0.578659209	0.595251623	-0.475651677	-0.669076413	-0.647576767	-0.631627	0.620048349
CFH	-0.580923246	-0.568173037	-0.464709693	-0.450196456	-0.471627512	-0.381172064	-0.354868256	-0.466310552	-0.42291053	-0.388115627	0.316718994	0.576931915	0.526134671	0.507994413	-0.489733932
NTRK2	0.407004162	0.510340384	0.564049369	0.652575705	0.598239126	0.592144673	0.545540142	0.569661705	0.593518276	0.598535836	-0.574358365	-0.429653839	-0.416576574	-0.4641972	0.495378709
ZNF652	0.267082668	0.28001576	0.314397869	0.335750515	0.331063543	0.451069902	0.47140999	0.417049753	0.362850603	0.379321921	-0.428587758	-0.17528667	-0.28880692	-0.278569775	0.393088608
SCG2	0.01985969	0.09016103	0.097115245	0.297425603	0.215692935	0.226765725	0.211018352	0.235340452	0.305328694	0.294153395	-0.288247781	-0.006355282	-0.000161258	-0.126595964	0.073338697
DDX3Y	0.014200296	0.024004075	0.080983287	0.077485508	0.060276618	0.106938612	0.111763659	0.077100062	0.084342003	0.098718213	-0.117735553	-0.00022192	0.006544033	-0.015441234	0.056274505
TIMP4	0.329622637	0.3929937	0.328564518	0.503232444	0.454308304	0.264210568	0.253352979	0.36529469	0.387072252	0.387210552	-0.264234751	-0.38506926	-0.337401139	-0.406289008	0.329674981
CLEC5A	-0.401591778	-0.41778532	-0.312181227	-0.156576169	-0.256259087	-0.078988459	-0.082396121	-0.178154133	-0.073236631	-0.100479339	-0.001871621	0.500705666	0.482695061	0.366093147	-0.364519112
VCAM1	-0.201029222	-0.209279575	-0.06535969	0.008269595	-0.057753798	0.034201834	0.051612928	-0.040811799	0.03190601	0.040124372	-0.121642492	0.343058674	0.248297129	0.223812602	-0.15997141
GABBR2	0.370902014	0.451645549	0.478312562	0.467706226	0.459757131	0.435031271	0.418309798	0.432702645	0.43677205	0.44920393	-0.420637785	-0.456178663	-0.383005727	-0.405224285	0.407003349
ADM	-0.268863455	-0.316127212	-0.320016116	-0.182621479	-0.257342518	-0.140485446	-0.137280752	-0.18100267	-0.110635001	-0.149282678	0.0903909	0.367534659	0.354517193	0.267825015	-0.308600417
IFIT1	-0.055938506	-0.00185375	0.037691332	0.028928671	0.034184853	-0.079280556	-0.085661272	-0.058771935	-0.053644608	-0.040598995	0.06012347	0.087297816	0.008502063	-0.014843348	-0.037122249
ARC	0.47263566	0.475545086	0.385091145	0.564752338	0.524358824	0.340917021	0.386478212	0.499442367	0.513237536	0.465365423	-0.356675657	-0.374929102	-0.452285533	-0.545953323	0.436480761
RIT2	0.286072048	0.348060295	0.289816516	0.306779722	0.298389909	0.117144921	0.134748807	0.218801536	0.217289497	0.218305206	-0.112802859	-0.338384217	-0.299376686	-0.333742035	0.233864597
TPBG	-0.422129657	-0.474308161	-0.417265319	-0.550796732	-0.518977704	-0.366880192	-0.364812789	-0.45409742	-0.466420614	-0.453474022	0.352488721	0.373825054	0.428131581	0.50166456	-0.432314972
ENPP4	-0.184119309	-0.043957572	0.044314605	-0.063504145	-0.077730753	-0.057397218	-0.08051659	-0.136417429	-0.106431217	-0.075412725	0.035271056	-0.007877522	0.100971281	0.153498921	-0.10687569
KCNQ2	0.548972392	0.560522657	0.52019486	0.56612179	0.552800888	0.444440821	0.478317508	0.54457623	0.552625303	0.530002237	-0.44525699	-0.514971038	-0.516204394	-0.533409873	0.519849702
CFI	-0.486686469	-0.498805813	-0.350181357	-0.247214057	-0.355526189	-0.083005304	-0.121294882	-0.259258612	-0.164679412	-0.181316019	0.030620263	0.556599639	0.581733067	0.510017209	-0.450210815
POMZP3	0.121850716	0.113028823	0.062319847	0.094682436	0.096087631	-0.017543434	-0.017971671	0.051908237	0.057494166	0.031060737	0.027280865	-0.123766061	-0.114231904	-0.124980133	0.06525188
GRIA1	0.046219351	0.119983525	0.140210143	0.299522649	0.217886972	0.297671852	0.255837175	0.243621039	0.305011247	0.291614342	-0.297126894	-0.084336544	-0.050010775	-0.134184923	0.131593998
TMED2	-0.182188473	-0.254471135	-0.426677885	-0.33638416	-0.333351475	-0.235461566	-0.425649121	-0.295208095	-0.377026768	-0.445218464	0.440669553	0.153589621	0.262653949	0.240614259	-0.235788212
RTN1	0.343118498	0.492624527	0.535528993	0.560652487	0.553219247	0.404967867	0.41240793	0.469034478	0.492711413	0.518962495	-0.444504075	-0.448459973	-0.4124156	-0.443066361	0.433349439
AIM1	-0.613095707	-0.677524338	-0.571174368	-0.600548878	-0.632380073	-0.328954909	-0.352024373	-0.504154256	-0.471055669	-0.474927276	0.314190873	0.652399434	0.697226801	0.710233641	-0.604683364
VSIG4	-0.4107883	-0.338906171	-0.140776626	-0.100213389	-0.205945775	-0.11136509	-0.135611421	-0.216655725	-0.0850155	-0.10251555	0.000542071	0.334243273	0.478492711	0.39710872	-0.385793678
GRIA2	0.647338178	0.754715448	0.761615254	0.789355222	0.77964885	0.605789685	0.642481708	0.725711296	0.733431414	0.725779637	-0.621056602	-0.672408241	-0.674869118	-0.711924728	0.690712389
MYO5C	-0.125991536	-0.11510994	-0.082769674	-0.002816622	-0.022621273	0.077550766	0.085187937	0.008625225	0.025159896	0.022305544	-0.071508167	0.271543582	0.073872925	0.006465042	-0.009026547
CX3CR1	-0.01438569	0.129208526	0.283252639	0.383563147	0.302241322	0.299376097	0.297002996	0.267245656	0.360565163	0.353624052	-0.38266849	-0.028640243	-0.018261154	-0.130831741	0.137336813
C10orf116	-0.22330971	-0.1290583	-0.015803883	-0.146791719	-0.141885275	-0.209384371	-0.179046695	-0.217542954	-0.200294141	-0.148199177	0.143139546	0.091746715	0.136649238	0.149162203	-0.20254908
DYNC1I1	0.146967643	0.267119575	0.329432224	0.158986076	0.185878204	0.024606865	0.028169308	0.061259397	0.044631383	0.103426644	-0.053933153	-0.343949345	-0.225017402	-0.198528444	0.138257244
HILPDA	-0.166717327	-0.218795898	-0.22542908	-0.183151443	-0.229797437	-0.289272684	-0.266502168	-0.253321712	-0.179975147	-0.20638505	0.211319929	0.198752448	0.242835495	0.21184565	-0.289446505
NCAN	0.590690764	0.67799463	0.655028921	0.780293461	0.743539401	0.604477329	0.616929067	0.698028126	0.704066795	0.686089392	-0.60936151	-0.532858842	-0.604641431	-0.689507473	0.647034298
SRPX	-0.143985943	-0.122220466	-0.114333203	0.113431675	0.042737435	0.138663808	0.109297053	0.101830583	0.152507976	0.149717507	-0.168802444	0.168764733	0.164748731	0.053909364	-0.052473789
MOG	0.082320094	0.228707352	0.380936995	0.223681503	0.194316502	0.100734677	0.122682659	0.119959478	0.149927654	0.164704467	-0.171638622	-0.271243259	-0.131495774	-0.1411186	0.095867918
ACSS3	-0.314454505	-0.320831101	-0.330656298	-0.058916182	-0.14424732	-0.014571455	-0.03695771	-0.07078253	-0.003274897	-0.048971533	-0.007139801	0.442179211	0.32780554	0.16255905	-0.226076062
FMOD	-0.334467858	-0.372287287	-0.296493221	-0.217873385	-0.250604486	-0.128374294	-0.129921834	-0.209737109	-0.168360219	-0.165954071	0.095898793	0.45247569	0.368057657	0.308331523	-0.290210157
XAF1	-0.238470708	-0.22224185	-0.100750531	-0.021193452	-0.059005106	0.04998533	0.049385582	-0.011309762	0.03954015	0.020052837	-0.074756807	0.402793704	0.219755973	0.12074158	-0.11995616
GPX3	-0.223542462	-0.166959252	-0.100137597	-0.076858821	-0.115159686	-0.04427801	-0.044246179	-0.089758098	-0.03564629	-0.03296169	-0.018110746	0.114927598	0.220915215	0.188461226	-0.178098475
FCGBP	-0.077525004	-0.038538438	0.076197822	0.261132284	0.143888392	0.265581143	0.249984478	0.201855262	0.32289669	0.280225646	-0.353452621	0.135552027	0.168152547	0.04834671	-0.018025154
SNX10	-0.307525053	-0.272612315	-0.157626657	-0.168414418	-0.239429306	-0.244517627	-0.220332219	-0.28176868	-0.183394638	-0.19340276	0.151614381	0.280550636	0.337634029	0.276126604	-0.361736055
CSTA	-0.734012765	-0.750291308	-0.592695306	-0.626969565	-0.685403111	-0.549392575	-0.537084652	-0.670197182	-0.584392931	-0.578136329	0.455558697	0.731316631	0.789962951	0.771606309	-0.766240818
IGFBP5	0.074509522	0.013985351	-0.024458883	0.164029069	0.1084948	0.262084791	0.198214675	0.195862967	0.212898112	0.186855235	-0.227954112	0.054506093	0.038656943	-0.047142329	0.081161939
SCN1A	0.422214323	0.478205987	0.529745248	0.437817201	0.439587863	0.298668044	0.355027276	0.377426008	0.396726927	0.397105547	-0.346584471	-0.452381225	-0.415640802	-0.385914095	0.370525927
PEG10	0.264397963	0.237378621	0.195683285	0.175878388	0.189169105	0.19593835	0.15703565	0.199567604	0.185651068	0.148121843	-0.137872757	-0.260704949	-0.218220133	-0.181676352	0.225245593
LYZ	-0.634832604	-0.643305148	-0.50603237	-0.531446375	-0.577374919	-0.475387481	-0.474417283	-0.577847074	-0.521602939	-0.512799298	0.398567632	0.650620939	0.697190318	0.686064388	-0.657675493
HIST3H2A	0.152780122	0.14083147	0.047798045	-0.057611783	0.013350291	-0.222117226	-0.196180394	-0.093574458	-0.143134014	-0.127935641	0.234565679	-0.269217834	-0.179756595	-0.094226578	0.045300283
CTSK	-0.350392521	-0.411443798	-0.322381059	-0.375311211	-0.374492686	-0.314185213	-0.286948622	-0.372027802	-0.352209337	-0.319666276	0.267167815	0.399464494	0.405324881	0.422298501	-0.38311307
TSPAN12	0.257049381	0.324977814	0.251534139	0.3304415	0.322089755	0.147380907	0.147828867	0.233763641	0.21267334	0.207408529	-0.132552973	-0.241401582	-0.333179192	-0.346606499	0.293161426
TNFAIP6	-0.268843296	-0.335393522	-0.314796466	-0.143986423	-0.217366382	-0.20954476	-0.185365852	-0.185158254	-0.156812011	-0.167571354	0.157372982	0.423613918	0.35041686	0.241398189	-0.324435333
C1S	-0.555161773	-0.560950603	-0.359996448	-0.297214821	-0.399065413	-0.180201415	-0.186887533	-0.33929294	-0.22009839	-0.226615917	0.090821287	0.627716151	0.640850112	0.577853464	-0.527685343
SULF1	-0.328807401	-0.323730517	-0.204579187	-0.311541163	-0.31776428	-0.138510985	-0.167023536	-0.280562805	-0.270907122	-0.241724392	0.128205911	0.265712318	0.355260492	0.421445683	-0.299957574
ME1	-0.293069786	-0.250863811	-0.218430818	-0.325093613	-0.324490588	-0.373119158	-0.344593831	-0.367752944	-0.401525595	-0.343051335	0.349319427	0.17170301	0.238383712	0.269855677	-0.329900671
CITED1	0.159561953	0.184233237	0.115164674	0.304505126	0.254357221	0.169576455	0.193930561	0.262845562	0.311027298	0.267542354	-0.214277061	-0.126843367	-0.146354757	-0.242642417	0.15614565
BCL2A1	-0.63223327	-0.635488945	-0.477890456	-0.564449784	-0.61891472	-0.537445339	-0.527307189	-0.617998852	-0.530906951	-0.545813014	0.440249186	0.581893142	0.70059584	0.67701927	-0.710913216
LOXL1	-0.417338717	-0.505538982	-0.433769801	-0.389710795	-0.43351084	-0.17891284	-0.209945497	-0.296388513	-0.278603963	-0.292905749	0.17168881	0.509398896	0.531539155	0.491402625	-0.431070357
SERPING1	-0.475628725	-0.453694392	-0.257876351	-0.133394749	-0.238753802	0.002687605	0.002199705	-0.151480823	-0.052748968	-0.056800263	-0.098826865	0.605283984	0.525989044	0.431310716	-0.375620198
LY96	-0.666535955	-0.662116115	-0.551606648	-0.53463662	-0.611518932	-0.48049369	-0.541479179	-0.598484696	-0.516584066	-0.537538795	0.432226064	0.583081966	0.737469551	0.702433982	-0.70392648
HLA.DQA1	-0.385690432	-0.374941114	-0.263328074	-0.284469122	-0.316086391	-0.195653291	-0.2256328	-0.2963758	-0.265830597	-0.267581515	0.181951961	0.401412095	0.422032543	0.429384351	-0.356214764
GULP1	-0.190581379	-0.212838377	-0.289583458	-0.340766201	-0.284566811	-0.348586711	-0.361811508	-0.322025441	-0.381530417	-0.347739457	0.384323363	0.112176418	0.142158845	0.186879873	-0.213423781
CCL4	-0.295139492	-0.233274325	-0.083600621	-0.242141896	-0.240051351	-0.238287156	-0.223653294	-0.28856419	-0.251535286	-0.223938268	0.171676906	0.186627592	0.289439621	0.309469056	-0.290820783
RGS1	-0.405209182	-0.397919679	-0.286296717	-0.23743642	-0.313356933	-0.242373047	-0.26754646	-0.322694402	-0.227979152	-0.254716049	0.175518588	0.424476051	0.487807322	0.428094646	-0.435696864
SCN3B	0.345531308	0.516210237	0.595449258	0.500942982	0.502696638	0.379581177	0.416087085	0.425503062	0.446979564	0.485844087	-0.433990462	-0.470503694	-0.449573526	-0.466061907	0.439745685
MAN1C1	-0.126298032	-0.061135673	0.090839962	0.256728759	0.134438666	0.312364671	0.318124986	0.206157174	0.331758532	0.308438833	-0.417346692	0.195273687	0.180845538	0.073094143	-0.027764102
NPTX1	0.146411962	0.234794994	0.266455907	0.281497642	0.269953887	0.163106637	0.220757475	0.237770546	0.274143148	0.279400343	-0.244103458	-0.185398608	-0.211761554	-0.283541443	0.21086872
GNG4	0.633159738	0.609424915	0.503666754	0.394402732	0.468031238	0.148120383	0.20134757	0.33800124	0.287597392	0.277728147	-0.131614097	-0.637295622	-0.606644887	-0.542246749	0.4766053
SLC1A2	0.096299589	0.260988131	0.338126125	0.498339635	0.434401642	0.397056466	0.447808183	0.421418014	0.491975074	0.508232955	-0.495890781	-0.087644431	-0.24248577	-0.380653382	0.304384428
COL1A2	-0.357840981	-0.480011171	-0.347982033	-0.343962275	-0.377912288	-0.093275048	-0.110845691	-0.24953894	-0.219235787	-0.216297194	0.060589684	0.519721552	0.517621716	0.5310252	-0.379695081
RASGRP1	0.089319918	0.175548248	0.187410651	0.333048453	0.299246304	0.230745482	0.270685213	0.27333598	0.301188645	0.308382179	-0.285387507	-0.009331321	-0.181342778	-0.27837573	0.211617989
ASS1	-0.483897749	-0.543693408	-0.464069858	-0.582195261	-0.593051662	-0.497571387	-0.501405975	-0.57458286	-0.550734884	-0.538993767	0.462492697	0.459807026	0.538507428	0.563043987	-0.575078441
SHROOM2	0.25386835	0.250543942	0.170127473	0.344839797	0.31269773	0.251927303	0.265553	0.329844872	0.321794027	0.301874338	-0.243725868	-0.140938116	-0.234455354	-0.343756218	0.269372019
NR2E1	-0.003655275	0.069306731	0.121617687	0.370393067	0.278617103	0.325038096	0.322431512	0.306569089	0.38591977	0.360153953	-0.398008593	0.135639016	-0.011083367	-0.19499843	0.130439844
HMP19	0.486871394	0.596965213	0.61057243	0.495530715	0.513284441	0.321554098	0.329329163	0.411630637	0.392525845	0.418210001	-0.324069364	-0.621545324	-0.539023375	-0.521489321	0.477223261
GFPT2	-0.23039773	-0.20056922	-0.043932753	-0.01780298	-0.087056907	0.124197537	0.10512426	-0.000941087	0.088715936	0.094560623	-0.192203015	0.19082364	0.28834379	0.267050545	-0.159222548
CSPG5	0.68718196	0.757162777	0.667472217	0.829057429	0.806275837	0.595482831	0.595254263	0.738461755	0.728300646	0.693587048	-0.564104587	-0.614974282	-0.705996252	-0.79922263	0.716212303
FOLR2	-0.459803889	-0.398636396	-0.208691341	-0.32408196	-0.373257009	-0.303207499	-0.308324281	-0.389475924	-0.311718713	-0.291912639	0.212915043	0.292858177	0.492761016	0.512491606	-0.468225501
ATP6V1G2	0.500494334	0.67788117	0.672628321	0.701963604	0.685127796	0.454505315	0.467252838	0.57459719	0.595986309	0.601196136	-0.487455261	-0.648910627	-0.599462494	-0.641896837	0.583690128
GNG3	0.231221445	0.353431406	0.397942391	0.325141218	0.327539392	0.137926436	0.170983877	0.225364879	0.237794927	0.256374452	-0.195954678	-0.358328858	-0.302013848	-0.350664369	0.241306335
FLRT3	0.232686894	0.196529402	0.144411749	0.14503097	0.163515713	0.10512921	0.125283342	0.156191104	0.10516083	0.127686242	-0.07185968	-0.196665793	-0.21275868	-0.219820954	0.185613484
FERMT1	0.349748317	0.364689411	0.369641763	0.167190657	0.235586643	0.145728474	0.150703461	0.184299615	0.130434656	0.156912068	-0.089665684	-0.454871503	-0.351618822	-0.221673737	0.308638302
FKBP5	-0.154045424	-0.151230809	-0.11679981	0.058027411	-0.024347851	0.193098575	0.102059689	0.057571278	0.103333936	0.070671761	-0.152671627	0.207463048	0.19682532	0.085544984	-0.049434251
TMEM176A	-0.389172154	-0.336768995	-0.19783072	-0.158563181	-0.234434408	-0.160233902	-0.190501168	-0.23755126	-0.154443448	-0.156033184	0.08766402	0.365007659	0.417437028	0.324983563	-0.363217871
OLR1	-0.365300457	-0.262904351	-0.111629449	-0.07826196	-0.164428786	-0.031091114	-0.074518296	-0.145081152	-0.095054059	-0.109763589	-0.000745077	0.315828539	0.348113963	0.270112799	-0.24858924
INA	0.414647754	0.531348819	0.535171274	0.399005312	0.435959956	0.253744435	0.274554482	0.343009554	0.316718934	0.351142824	-0.257355168	-0.578360377	-0.500150382	-0.47066497	0.423890711
IER3	-0.688273125	-0.6963292	-0.52600694	-0.643310592	-0.680728776	-0.466128558	-0.443497523	-0.608308825	-0.533442249	-0.52158479	0.37585788	0.638898552	0.716386352	0.728131495	-0.679776505
HCP5	-0.498564285	-0.516807976	-0.437960175	-0.473112974	-0.482148409	-0.453518876	-0.447686519	-0.516401978	-0.46334393	-0.478225587	0.405180195	0.565255574	0.498426783	0.500199505	-0.50775612
TTK	0.355120388	0.15076163	-0.045907697	-0.123964644	-0.042821227	-0.179419411	-0.203625795	-0.071429433	-0.186927665	-0.231898783	0.300656147	-0.205445152	-0.19112176	-0.10722703	0.088396397
PIR	-0.392576357	-0.392523232	-0.379880383	-0.433558075	-0.431797301	-0.452340647	-0.466878575	-0.481337924	-0.484563266	-0.471554048	0.451568496	0.364862354	0.36986901	0.344773518	-0.433366277
FAM189A2	0.13584557	0.288836446	0.424952429	0.469536879	0.420945356	0.431997555	0.432947153	0.383492106	0.440688445	0.463503704	-0.483121947	-0.140717307	-0.256197137	-0.333033804	0.326204999
AMPH	0.343955461	0.454371249	0.511143731	0.43008291	0.439318234	0.285534505	0.304212474	0.344854702	0.349741202	0.374469137	-0.31776088	-0.430786449	-0.396999687	-0.407230265	0.374324463
PCP4	0.161419147	0.216754388	0.283699245	0.172170198	0.188502622	0.073234697	0.080030023	0.083509571	0.117352446	0.136591153	-0.103080416	-0.202978051	-0.164920357	-0.162033015	0.114075
PLAU	-0.551073815	-0.622118121	-0.530244715	-0.505692695	-0.565014145	-0.288678354	-0.324785172	-0.434889449	-0.392713424	-0.410266166	0.284991451	0.622087865	0.657426541	0.629531319	-0.568288446
PDZD2	0.070616082	0.166138366	0.224503622	0.402193079	0.328158999	0.379937429	0.379959864	0.362460582	0.404996082	0.409346467	-0.416064792	-0.053305343	-0.130130143	-0.236134122	0.241615584
KLK6	-0.0585886	0.064699942	0.2256756	0.038970693	0.022756821	0.000971649	0.034165957	-0.013192312	0.016746161	0.033219588	-0.083930191	-0.108236044	0.016989006	0.024102876	-0.044829463
ABCC3	-0.506848674	-0.512880486	-0.398979599	-0.306950934	-0.391525108	-0.115551908	-0.133944378	-0.283172069	-0.173936397	-0.202452583	0.066937072	0.552661069	0.556892693	0.477214147	-0.431268971
HOPX	-0.117373037	-0.013231992	-0.012261677	0.201583341	0.128294136	0.004525836	0.024339889	0.066304732	0.138023846	0.125494841	-0.070343993	0.117328229	0.050670715	-0.099137433	-0.048894169
SCG3	0.605595342	0.716969712	0.64398845	0.735071849	0.73109812	0.46486915	0.493477845	0.625584853	0.619948069	0.62741829	-0.463755524	-0.647798187	-0.661288097	-0.714086474	0.62509024
MX1	-0.192826702	-0.185582718	-0.072720464	-0.035815198	-0.076304893	0.022026207	0.000780314	-0.062601604	-0.010343329	-0.041726933	-0.045251227	0.364629758	0.216741536	0.144080091	-0.143095301
CDH4	0.211918047	0.219035259	0.184478377	0.413082659	0.350404667	0.374664181	0.368613757	0.40411423	0.416067381	0.381789402	-0.37229295	-0.0355073	-0.199603503	-0.348154279	0.273258286
TMEM176B	-0.434089261	-0.385776252	-0.24765173	-0.198208704	-0.273456475	-0.157344964	-0.20712882	-0.271849213	-0.184405013	-0.190128254	0.106397585	0.432071195	0.482608411	0.392289492	-0.395936831
ARSJ	-0.386210805	-0.419067763	-0.468484184	-0.223845953	-0.299451194	-0.151800135	-0.172639562	-0.194386649	-0.158980011	-0.186150739	0.138446857	0.460454736	0.40755773	0.304475472	-0.338513432
HMOX1	-0.388515799	-0.384980698	-0.266086839	-0.225355679	-0.309992167	-0.183713826	-0.173306482	-0.2452051	-0.16065622	-0.176720552	0.082743547	0.370031743	0.473148294	0.421860005	-0.427124424
EPB41L3	-0.152432455	-0.026150615	0.125875722	0.05152637	0.003535264	0.180311087	0.121448698	0.046603562	0.082016843	0.079415136	-0.183228295	0.002859932	0.157810715	0.143633106	-0.042392883
ASPN	-0.456460152	-0.532218352	-0.451671274	-0.448955834	-0.465068799	-0.310305482	-0.299835829	-0.410798452	-0.39468525	-0.35729664	0.271633033	0.510580074	0.511010533	0.555820225	-0.450729034
RPS4Y1	-0.005638413	0.006140403	0.043969874	0.041891195	0.02567923	0.031683831	0.030006552	0.019993638	0.023675287	0.038229381	-0.041494368	-0.005426731	0.023276421	-0.004932251	0.014225403
GNAI1	0.176321707	0.201037343	0.251900733	0.036118261	0.0689021	0.011675606	0.027993779	0.031449479	-0.022473393	0.016114079	-0.007894764	-0.320391166	-0.155855998	-0.041920674	0.109245244
NELL2	0.166065859	0.278527406	0.302655466	0.429118051	0.393174229	0.344213769	0.352412845	0.351922801	0.392077935	0.408140057	-0.383411848	-0.142161333	-0.237377801	-0.332748468	0.292555551
CCND2	0.495026951	0.495281401	0.433639079	0.608577013	0.573409595	0.483036302	0.495932612	0.573560318	0.577353207	0.563390433	-0.482426737	-0.365129427	-0.45577306	-0.55542763	0.485256752
BBOX1	0.086764651	0.189827467	0.223571704	0.486435106	0.391997521	0.343778643	0.319790566	0.352898418	0.428755019	0.411228756	-0.38607165	-0.007031909	-0.12924271	-0.284474194	0.222662256
P2RY13	-0.267906781	-0.110767041	0.065767978	0.108383465	0.037052268	0.137753316	0.105277283	0.037726385	0.103728301	0.117516407	-0.193373372	0.149165055	0.195446263	0.127146643	-0.068856584
CHL1	0.001624748	0.063297907	0.112420035	0.313417346	0.226391552	0.244002526	0.260038457	0.247647318	0.313464769	0.293151746	-0.32025886	0.107304477	0.014970659	-0.122721522	0.087876664
SNAI2	-0.288668808	-0.403451988	-0.351115115	-0.365543206	-0.372060591	-0.188415911	-0.213559507	-0.276868218	-0.305392778	-0.28676601	0.206860499	0.395836448	0.401709431	0.433647776	-0.33290537
FLNC	-0.10458114	-0.108249119	0.03285748	0.056185331	-0.012970395	0.129034161	0.138899208	0.045673076	0.117116958	0.119043494	-0.211269486	0.182684128	0.163975884	0.131298656	-0.102511283
LPL	0.145438699	0.211783797	0.228194394	0.4244788	0.353437542	0.354936338	0.344485418	0.352112578	0.409537646	0.391139773	-0.376997087	-0.10831627	-0.150671986	-0.259411834	0.242993014
ISG15	-0.087382162	-0.121544429	-0.098945253	-0.096857402	-0.102663964	-0.163493294	-0.179171809	-0.149383962	-0.133098811	-0.167510235	0.158234185	0.220174367	0.11645625	0.083606669	-0.150163367
GPC5	-0.059933723	0.116938217	0.187343182	0.25902327	0.197615844	0.143141493	0.152621706	0.139213435	0.196070457	0.205099073	-0.194396991	-0.03603359	-0.090578059	-0.182530811	0.099084006
S100A4	-0.759734766	-0.820948836	-0.741052336	-0.762737501	-0.801644534	-0.662418874	-0.684560157	-0.768524122	-0.721378744	-0.730030725	0.619087788	0.771304607	0.814117845	0.791062477	-0.821294098
COL5A2	-0.30311766	-0.41136518	-0.355968519	-0.243470511	-0.284509029	-0.015580742	-0.056711847	-0.144580395	-0.130886057	-0.141802392	0.0184382	0.468100893	0.456655739	0.413224923	-0.298668853
HPGDS	-0.383289355	-0.25168963	-0.070031999	-0.084006284	-0.162163003	-0.188690208	-0.170850894	-0.21745137	-0.115057195	-0.113527201	0.071480293	0.241346098	0.345029469	0.272876877	-0.314878384
NRXN1	0.554202673	0.654380184	0.592097872	0.599812864	0.619235656	0.439038347	0.420717032	0.526005548	0.492903114	0.497051317	-0.403924253	-0.601965462	-0.606747395	-0.635968135	0.587206605
FHL2	-0.559569303	-0.608448352	-0.544982675	-0.6060479	-0.624410558	-0.445034509	-0.464923864	-0.55532625	-0.543206707	-0.523925633	0.425563856	0.50056457	0.593982949	0.606381877	-0.590718699
C1R	-0.526672718	-0.551885278	-0.383497841	-0.246224002	-0.358054167	-0.093279254	-0.10228252	-0.257939733	-0.148450093	-0.157165672	0.009592644	0.645318791	0.622859528	0.544133952	-0.478448046
THBS4	-0.014628369	0.033442966	0.057021473	0.222889318	0.165104336	0.184178135	0.182883973	0.175770992	0.207119275	0.222310107	-0.219502762	0.071404347	-0.008554051	-0.111293866	0.068360485
CDH10	0.499430734	0.629402896	0.572688589	0.688874583	0.665873625	0.450026079	0.490228128	0.583871821	0.598069161	0.590137074	-0.468722896	-0.52389595	-0.585016778	-0.652606858	0.588513419
SLC38A1	0.207007856	0.208737242	0.205821314	0.066514004	0.109809655	0.149730675	0.151675421	0.133114495	0.089027052	0.113467592	-0.104928182	-0.260171173	-0.203660333	-0.160517401	0.186053417
SLC4A4	0.063840591	0.181203182	0.187333051	0.4536213	0.373602706	0.347196729	0.368749089	0.366172973	0.426785186	0.434053699	-0.402873397	-0.033181433	-0.164738059	-0.316725436	0.244376149
CNIH3	-0.204818053	-0.209102529	-0.260383559	-0.039320687	-0.109664335	-0.062982699	-0.084060916	-0.066197609	-0.012326455	-0.042713891	0.037776981	0.220530876	0.235886945	0.143416448	-0.197072675
ALDOC	0.425016847	0.576023558	0.554106737	0.606389733	0.595544983	0.388814855	0.39447005	0.48089599	0.503571544	0.519093993	-0.408420684	-0.548342283	-0.525240993	-0.580302194	0.495688152
SKAP2	-0.401281039	-0.356883692	-0.287098049	-0.237838095	-0.298610317	-0.162824869	-0.243860046	-0.291316651	-0.262959518	-0.265887819	0.190958767	0.394776015	0.394494238	0.323905187	-0.32514166
NAMPT	-0.498707265	-0.503428261	-0.409694129	-0.243172412	-0.36041716	-0.177610578	-0.193462948	-0.274722161	-0.174426891	-0.203557532	0.101733185	0.566344204	0.565284933	0.473754372	-0.470970727
THSD7A	0.51606492	0.553680896	0.578303242	0.585270764	0.595392873	0.46695998	0.497964496	0.542388674	0.517636819	0.557635854	-0.477450249	-0.452590347	-0.520029111	-0.529784459	0.545926757
TMEM35	0.573333858	0.665215972	0.631645127	0.585732654	0.619311654	0.398088453	0.398171194	0.501251687	0.462427411	0.496146067	-0.385577657	-0.656290004	-0.620859983	-0.5900044	0.583700569
MYLK	-0.343550808	-0.299471369	-0.115707907	-0.244936734	-0.28391791	-0.104136349	-0.139024437	-0.253444962	-0.186567261	-0.169909638	0.048782594	0.235333694	0.390113034	0.405058345	-0.350769089
EDNRB	0.392523556	0.49980041	0.493125802	0.694326716	0.639449703	0.512598374	0.515685213	0.592690231	0.598369604	0.607293845	-0.523739913	-0.352372993	-0.449082604	-0.557608679	0.512814717
MNDA	-0.571819679	-0.513010381	-0.290127917	-0.318047916	-0.402457241	-0.241050958	-0.262242521	-0.387318169	-0.291551742	-0.290789954	0.151210794	0.523434177	0.618456699	0.579991001	-0.52180366
GPNMB	-0.484320198	-0.498434501	-0.360645883	-0.427714317	-0.469504978	-0.301423225	-0.327253152	-0.439074707	-0.381621252	-0.390204918	0.250951747	0.478274403	0.568419072	0.531622021	-0.519776364
IFI27	-0.211624473	-0.210528731	-0.143492054	-0.168684907	-0.161957362	-0.202071262	-0.225178099	-0.224105598	-0.215075617	-0.218427841	0.192844349	0.293690611	0.218539472	0.196426423	-0.225882943
DCN	-0.428350886	-0.467994254	-0.381076811	-0.355041247	-0.374331185	-0.261090005	-0.288049666	-0.353559514	-0.331412224	-0.307319687	0.241799777	0.447435739	0.488706392	0.467082447	-0.410242443
SYNPO	-0.385344676	-0.418329222	-0.253877817	-0.200974358	-0.291688395	0.010379828	0.00528837	-0.151875553	-0.062060679	-0.07577516	-0.084450935	0.45625277	0.494010575	0.447417976	-0.360296962
BAMBI	0.21629676	0.187107089	0.157840763	0.036176462	0.068292643	-0.042855414	-0.024929871	0.025457646	-0.022919541	-0.02417004	0.074105985	-0.29753496	-0.162383065	-0.09113891	0.091510152
PAK3	0.525996685	0.623332005	0.668139174	0.478070359	0.533148437	0.373153428	0.415184061	0.446792068	0.428764019	0.461479337	-0.391290639	-0.633853642	-0.580733077	-0.531355389	0.534531577
MYL9	-0.485146888	-0.534732495	-0.432573664	-0.407668272	-0.468727723	-0.248610198	-0.273323799	-0.372234413	-0.319728541	-0.332396781	0.198557283	0.501955814	0.585589976	0.558383633	-0.52359535
EFHD1	0.220942233	0.373137265	0.527011484	0.494808566	0.462170747	0.414542463	0.43019858	0.39878051	0.459336901	0.483079577	-0.499923324	-0.293759382	-0.284829543	-0.324969938	0.336256182
PBK	0.35203319	0.18099985	-0.042897715	-0.021135825	0.025246091	-0.158282124	-0.184629282	-0.03121987	-0.108670415	-0.170084021	0.276975325	-0.210677438	-0.209211899	-0.190278666	0.114846932
HIST1H1C	-0.091362078	-0.179368497	-0.246382479	-0.326996637	-0.300096697	-0.381886796	-0.421784246	-0.338096538	-0.345457294	-0.393816053	0.434373159	0.056622472	0.161048911	0.191717632	-0.271093643
TPPP3	-0.082242757	-0.040883642	0.049010435	0.078852777	0.028673649	0.038399139	0.042100889	-0.009730062	0.048299773	0.052591053	-0.077658392	0.126799129	0.091568	0.023337516	-0.093619719
CYR61	-0.384677196	-0.446534718	-0.36209195	-0.315884999	-0.365857352	-0.088294164	-0.136062518	-0.237566788	-0.185866437	-0.207751412	0.075330651	0.476609025	0.492244953	0.446139094	-0.377438991
RSAD2	-0.155627521	-0.164727746	-0.128797995	-0.063402728	-0.088102005	-0.051266932	-0.098297104	-0.100646746	-0.085775684	-0.11537205	0.071022032	0.31017726	0.173680909	0.121287088	-0.13339107
EMP2	-0.369074654	-0.438781699	-0.419329735	-0.502670339	-0.496652354	-0.328968338	-0.35093439	-0.437011726	-0.430172318	-0.452165806	0.364399869	0.394349786	0.426741407	0.468727788	-0.415173506
CHRM3	0.215770982	0.242468281	0.200411404	0.225303997	0.231154699	0.111725958	0.177562283	0.209239297	0.205738719	0.194250502	-0.145098643	-0.164491415	-0.251491133	-0.304862616	0.208255146
HOXA10	0.127906146	0.086835722	0.071360166	0.021905939	0.041771165	-0.052859093	-0.027367972	-0.003682307	-0.02425972	-0.015127663	0.049708346	-0.074291944	-0.106385967	-0.083889153	0.06867573
AEBP1	-0.13485454	-0.163045186	-0.033831301	0.095489687	0.010198639	0.189235583	0.195380573	0.096060025	0.179347765	0.14608967	-0.254715605	0.360708832	0.215448486	0.119321313	-0.091229902
PAMR1	-0.257429483	-0.178193058	-0.027906804	0.113046498	0.003080901	0.109185876	0.099848384	0.013234355	0.113328016	0.123641426	-0.19732242	0.273734531	0.257226114	0.140190632	-0.163526556
CRYM	0.018182406	0.163641125	0.212581045	0.141175522	0.147192754	-0.030393456	0.014786621	0.038798535	0.042150445	0.088632301	-0.033399483	-0.158713743	-0.162159996	-0.21198641	0.089632087
CYTL1	0.046769242	0.058841407	0.049046733	0.136446344	0.116027858	-0.052241892	-0.035958303	0.043142385	0.047913253	0.052962329	0.013419921	-0.030977948	-0.039421469	-0.08870583	0.035818143
SYNC	-0.22465274	-0.176084583	-0.029720466	0.092665085	-0.003249192	0.177450587	0.14988669	0.05260344	0.125786827	0.131308008	-0.22312979	0.317711573	0.23428592	0.141686219	-0.112995963
SOD2	-0.45431374	-0.438573757	-0.309054784	-0.197271931	-0.302429097	-0.12884212	-0.126655472	-0.231864337	-0.127048335	-0.148035828	0.028349836	0.514750767	0.521887068	0.441891101	-0.423638452
MEOX2	-0.0723538	-0.089430676	-0.132618221	0.124194648	0.065462621	0.03099941	0.045402813	0.072085224	0.086312728	0.078269909	-0.056519799	0.261092142	0.059003631	-0.073940398	-0.006066936
FZD6	-0.290178316	-0.359575864	-0.434306211	-0.456517034	-0.428952367	-0.33749882	-0.393582874	-0.384015176	-0.461636098	-0.459668004	0.434366303	0.316638768	0.305820908	0.337205769	-0.323862112
GPR183	-0.616033756	-0.59429815	-0.449715664	-0.42341837	-0.502116585	-0.350420736	-0.374740634	-0.486101884	-0.387083548	-0.394509209	0.271056956	0.596806771	0.679668466	0.634741362	-0.603368453
MT1M	-0.088432806	-0.038309629	0.03009994	0.208099022	0.122855728	0.052540636	0.067292747	0.076982281	0.160562343	0.150237043	-0.129111164	0.181687198	0.082396938	-0.07565655	-0.052922968
GPR17	0.489044169	0.523846615	0.547954603	0.413071371	0.429668007	0.256364271	0.28076727	0.343456911	0.32088871	0.327997499	-0.244105337	-0.562113984	-0.464990817	-0.417341643	0.407211552
NT5E	-0.002087911	-0.039730497	-0.097841748	0.080981872	0.037284503	0.101272553	0.039817349	0.098253694	0.075945291	0.038596058	-0.028585906	0.088190843	0.047181593	-0.054491649	0.021492029
HRASLS	0.458147172	0.430964052	0.361494571	0.29458912	0.321246496	0.116777268	0.095681304	0.21863521	0.180906662	0.158428596	-0.057071616	-0.467019633	-0.376871939	-0.338854347	0.300982731
CALCRL	0.110073941	0.141076796	0.096646513	0.086304168	0.099357206	0.08165722	-0.006376017	0.056564587	0.034136588	0.03837694	0.00574672	-0.254782849	-0.086235353	-0.03705937	0.108459753
ZNF423	0.343908753	0.427809611	0.538374892	0.537764647	0.517792852	0.532842514	0.541970192	0.51078679	0.505231255	0.556663728	-0.567629727	-0.334286218	-0.37039327	-0.359402309	0.453125083
RPL39L	-0.203230903	-0.304354127	-0.339757459	-0.467760306	-0.436716005	-0.489972181	-0.505641329	-0.484452771	-0.5100771	-0.517554882	0.523238039	0.204801906	0.261610396	0.309296026	-0.380905365
CA14	0.307865189	0.353613317	0.293177404	0.336082353	0.358787691	0.157936188	0.189363623	0.270085799	0.261598985	0.26528825	-0.179905149	-0.330290221	-0.347334069	-0.382129401	0.321457714
GOLGA8B	0.149180098	0.177518523	0.210535773	0.118455157	0.182345651	0.261464227	0.265808981	0.228328944	0.20595709	0.208912432	-0.211238924	-0.135573683	-0.226415604	-0.194482676	0.290252359
ELMO1	0.469745367	0.559394339	0.612860355	0.538388889	0.532082985	0.439554634	0.437859975	0.485528366	0.470779036	0.482337056	-0.44420342	-0.569005171	-0.456931391	-0.42643909	0.476023175
FAM5B	0.470935845	0.560449184	0.564248696	0.679143917	0.647426899	0.492199061	0.524704941	0.596051602	0.612162613	0.613043979	-0.521516498	-0.413487814	-0.527643989	-0.594566908	0.549389306
IL1B	-0.446446444	-0.422263524	-0.270887366	-0.329328931	-0.37021768	-0.265805708	-0.242253484	-0.34550959	-0.25038064	-0.262688785	0.177942256	0.39983671	0.484777767	0.449912738	-0.436232375
BCAT1	-0.181674229	-0.253405623	-0.389995829	-0.186939083	-0.221168572	-0.175403299	-0.211669039	-0.159319262	-0.161979221	-0.205937425	0.208820105	0.261335095	0.25538559	0.168923692	-0.226095842
CAMK2B	0.178742236	0.290880602	0.292344757	0.451403273	0.405532896	0.360954105	0.37785934	0.404625195	0.433788795	0.430821152	-0.393604206	-0.154805845	-0.270726588	-0.396813123	0.324180415
ID4	0.424757727	0.495958009	0.495933323	0.685413399	0.639816817	0.557949737	0.558138758	0.610810958	0.631973669	0.641437483	-0.576309302	-0.352436657	-0.447787191	-0.53292667	0.518289317
VAV3	-0.126346196	-0.159171553	-0.245324608	-0.040794019	-0.081051356	-0.041408261	-0.041863857	-0.027994823	-0.036620173	-0.058796048	0.067170743	0.275311861	0.095410503	-0.017149688	-0.071294895
LPPR4	0.171324409	0.300634818	0.351021431	0.507243403	0.442358918	0.336160399	0.346647887	0.371234003	0.418250215	0.440634103	-0.394096997	-0.135645266	-0.245970431	-0.357322442	0.28603655
DUSP4	-0.174609537	-0.256808881	-0.348917456	-0.211667883	-0.232797885	-0.19826166	-0.151764086	-0.15202824	-0.152405115	-0.167022038	0.170082842	0.273518811	0.212818196	0.144650362	-0.216526884
SUSD4	0.367125661	0.450301495	0.469821859	0.406372126	0.405013921	0.295498957	0.276359017	0.332418032	0.324223826	0.320462649	-0.272672306	-0.423907523	-0.396930399	-0.367618077	0.377212197
CD14	-0.497009647	-0.456019723	-0.260716926	-0.235201292	-0.334958114	-0.180223719	-0.190265895	-0.30106706	-0.173943328	-0.197472213	0.067551883	0.482295869	0.591139001	0.527428801	-0.486159774
IL10RA	-0.577516391	-0.52425819	-0.286903495	-0.320386288	-0.408349631	-0.188920442	-0.202524823	-0.362782976	-0.255857274	-0.251179665	0.084233509	0.521926372	0.635044129	0.602840012	-0.513992269
LY6H	0.199675758	0.297754342	0.379594599	0.307772412	0.282945033	0.142470005	0.180883067	0.200025624	0.220628494	0.25413844	-0.202875122	-0.28437069	-0.251666246	-0.243731682	0.185949558
NKX2.2	0.633853614	0.682687714	0.647749775	0.718923102	0.693138048	0.52510434	0.560475199	0.64971534	0.657468786	0.63734521	-0.533582162	-0.619563687	-0.601299585	-0.645786396	0.604717914
ID1	-0.078449671	-0.089776814	-0.080811818	-0.082728072	-0.092235215	0.01253277	-0.034006518	-0.052050157	-0.055707207	-0.049808981	0.0415258	0.016028215	0.094096079	0.11638558	-0.069502698
ICAM1	-0.578292195	-0.60879107	-0.46744144	-0.430991268	-0.508386814	-0.211847832	-0.224815331	-0.387494964	-0.313716945	-0.324321781	0.15610358	0.640440273	0.661940907	0.617730288	-0.563249547
GRM3	0.132695948	0.319680549	0.454461914	0.37189371	0.34541908	0.193461256	0.258369349	0.257376578	0.276883287	0.317834907	-0.297709704	-0.262220864	-0.249732626	-0.298811408	0.225463316
CADPS2	-0.319822551	-0.250653405	-0.216467085	-0.107240928	-0.152993076	-0.114175646	-0.106711999	-0.158128218	-0.123439529	-0.115955997	0.066606172	0.327417596	0.227246403	0.159993839	-0.204141819
SDC2	-0.582353324	-0.612230058	-0.565432536	-0.48680632	-0.535072441	-0.394855503	-0.472361091	-0.517992224	-0.473845314	-0.474937256	0.389594812	0.580642668	0.640530785	0.573939684	-0.586749697
CYP46A1	0.198281641	0.387126255	0.504937764	0.58431084	0.520993986	0.430398153	0.467027828	0.449393554	0.51324532	0.561512993	-0.523930203	-0.262837015	-0.325599221	-0.419583358	0.366770351
TRIL	0.341604548	0.407183879	0.411175559	0.602085305	0.563314063	0.493251573	0.473383386	0.524285291	0.525484407	0.539767194	-0.495907149	-0.237548508	-0.388422284	-0.472694215	0.479292522
DPYD	-0.520303289	-0.536279544	-0.408309218	-0.264006482	-0.376289234	-0.190846189	-0.20412802	-0.313503758	-0.216163654	-0.230144472	0.109626219	0.6094217	0.606815461	0.523612841	-0.506978194
NID2	-0.050484437	-0.156146428	-0.078061975	-0.086775293	-0.109892311	0.043884033	0.055284155	-0.015483304	-0.025319032	-0.021268054	-0.050757673	0.190605513	0.197212882	0.221125201	-0.09677447
FZD7	-0.4179303	-0.454868647	-0.417255632	-0.2163795	-0.302696214	-0.110821188	-0.123187399	-0.198003606	-0.146347279	-0.168171862	0.060707962	0.553214703	0.464738512	0.383052755	-0.354362465
HSPA2	-0.017372795	0.089946046	0.239138119	0.270045888	0.203767124	0.220557498	0.226758559	0.193771426	0.248796785	0.263447599	-0.299434085	-0.007704079	-0.014472191	-0.096672393	0.077538647
MX2	-0.394191639	-0.41609291	-0.255260412	-0.324308634	-0.348367371	-0.178024063	-0.197993002	-0.304532498	-0.280184825	-0.275398591	0.141717616	0.491031579	0.438069104	0.439946112	-0.367961922
TRIB2	0.45804083	0.399855528	0.278471753	0.521972551	0.488343821	0.476206778	0.450440329	0.554107527	0.517532905	0.467918456	-0.407766922	-0.271812706	-0.369694562	-0.478635281	0.449633706
SEL1L3	-0.340826898	-0.403059715	-0.354666814	-0.388532044	-0.404108306	-0.16481364	-0.203492449	-0.301244156	-0.300364018	-0.319959463	0.207287972	0.41393603	0.417968086	0.406684635	-0.352996103
KIF21B	0.658509629	0.708021986	0.740401543	0.585329854	0.635798219	0.493182221	0.523598518	0.565651906	0.534410454	0.557821263	-0.484186917	-0.714080436	-0.662978938	-0.589927864	0.653653882
HS3ST3A1	-0.223083275	-0.281637142	-0.279661872	-0.22247857	-0.233414658	-0.139246435	-0.127343329	-0.172079345	-0.16016064	-0.157952311	0.111652164	0.288802222	0.27291867	0.240835049	-0.237222294
BASP1	0.227421483	0.288311388	0.383338732	0.153580578	0.18894544	0.153789205	0.150801755	0.152796279	0.144251851	0.161592933	-0.164798332	-0.399500989	-0.214604942	-0.139717515	0.194046509
SOX4	0.671914206	0.586233869	0.520917237	0.39653737	0.472208002	0.413999999	0.422217542	0.482979316	0.399401052	0.393335639	-0.340104608	-0.589417207	-0.578581388	-0.466925003	0.570056206
ZBTB16	0.166458695	0.289539765	0.379901086	0.470229897	0.421150554	0.520154974	0.496870924	0.456529328	0.518802093	0.529191968	-0.554641834	-0.21488113	-0.22308012	-0.278041931	0.352604454
PDPN	-0.336767451	-0.354722585	-0.301334363	-0.079311289	-0.18883658	-0.059470241	-0.089029024	-0.122938585	-0.024694111	-0.07845418	0.007414364	0.470330742	0.432599573	0.275356464	-0.329514827
ERC2	0.031937304	0.189644675	0.36158381	0.244929893	0.209169585	0.142830541	0.18006417	0.147384661	0.208872826	0.241516996	-0.244927388	-0.212267758	-0.080519125	-0.085257524	0.096472993
NMNAT2	0.329300856	0.440914551	0.482081641	0.375828642	0.388778968	0.376451369	0.34395695	0.361968337	0.36043534	0.370019125	-0.355188704	-0.46862011	-0.369469129	-0.348829117	0.390593006
GNAO1	0.509160846	0.697323641	0.770698565	0.694696253	0.697798192	0.522272995	0.570521193	0.60638341	0.61016014	0.647421591	-0.577764484	-0.624305709	-0.624251057	-0.655126141	0.618519955
AQP4	0.146272148	0.261422497	0.306745495	0.545117307	0.447888913	0.402860744	0.369295082	0.397950984	0.464677871	0.452556949	-0.428798761	-0.082091374	-0.173746013	-0.342253221	0.264534646
GSTT1	-0.017109942	-0.011417969	-0.035205207	0.016749859	0.015436958	0.00738271	0.017879739	0.024107219	0.019472011	0.028548847	-0.0059256	0.023250327	-0.018407466	-0.028740817	0.014182274
FCGR1B	-0.423567408	-0.326345644	-0.115783875	-0.098085803	-0.195693754	-0.124001471	-0.136844806	-0.217050829	-0.091571533	-0.111646702	0.01566532	0.364476807	0.459190996	0.370237822	-0.375318227
MAOB	-0.074546226	-0.003862318	0.10735061	0.29574507	0.181010642	0.255555837	0.245964407	0.191308931	0.291880475	0.267597789	-0.325846765	0.206060303	0.098984428	-0.067479981	0.008956165
C5AR1	-0.572604078	-0.550894063	-0.3635786	-0.309977751	-0.420811036	-0.164090465	-0.179685724	-0.330604769	-0.225289576	-0.22528042	0.063541913	0.567173954	0.65672186	0.607011923	-0.529606
HOXB2	-0.138420345	-0.176587445	-0.145974646	-0.16613163	-0.161237676	-0.149316281	-0.147397236	-0.163515326	-0.147219817	-0.164102185	0.142413151	0.215860176	0.16200901	0.150024946	-0.154246086
CLEC2B	-0.663115214	-0.69026649	-0.575563378	-0.56263256	-0.615356094	-0.4575405	-0.477271464	-0.577350039	-0.501862218	-0.517109859	0.395009661	0.657000887	0.73054971	0.680388665	-0.670675184
CHRNA9	-0.298305981	-0.310903973	-0.342018013	-0.165985066	-0.223538317	-0.113813435	-0.139531225	-0.154242195	-0.103541103	-0.130074165	0.089494944	0.28768412	0.332693602	0.247776691	-0.267392387
GPR37	-0.073819223	0.060153941	0.129338347	0.298372048	0.215847388	0.204423936	0.19912255	0.193138789	0.250712387	0.270574957	-0.271893736	0.031839494	0.005956304	-0.118547055	0.065113796
PRKCZ	0.335608557	0.450158521	0.514106014	0.309165256	0.333721777	0.147810502	0.219067401	0.237239271	0.214296564	0.261022757	-0.18789429	-0.516591267	-0.416331415	-0.370828055	0.312013267
TPD52L1	-0.386131081	-0.298807659	-0.20836823	-0.340374568	-0.330263904	-0.322860885	-0.330393397	-0.381328182	-0.388887806	-0.33589753	0.284465686	0.234442789	0.298677394	0.31708262	-0.333679249
NETO2	0.202061456	0.176510565	0.078397038	0.145508229	0.171333114	0.099438043	0.111744639	0.177795965	0.126626937	0.11988909	-0.061734129	-0.155295816	-0.192924316	-0.215123154	0.200929643
SERPINF1	-0.533116903	-0.536754753	-0.377669043	-0.377294499	-0.434547757	-0.258324588	-0.30203042	-0.403823252	-0.348753899	-0.335899672	0.214601466	0.525957605	0.595721457	0.558038154	-0.513105068
ASPM	0.402669332	0.192549118	0.015434941	-0.039792383	0.029198412	0.003916956	-0.017582153	0.07133559	-0.030617006	-0.096751313	0.128197914	-0.211757809	-0.225876176	-0.16476237	0.187633086
BLNK	-0.395652857	-0.269088972	-0.071833597	-0.095255053	-0.161598866	-0.097170021	-0.079940944	-0.186170705	-0.104691761	-0.093760364	0.003591956	0.32274858	0.335184201	0.281923361	-0.261838855
KCNF1	0.097161262	0.08267158	-0.037366837	0.209288748	0.158493696	0.099306614	0.109379371	0.18712006	0.209664975	0.161784785	-0.106025079	-0.005877234	-0.08700824	-0.203228995	0.095922161
VAMP8	-0.769212809	-0.749872415	-0.613601391	-0.705563566	-0.757925935	-0.670975524	-0.685022197	-0.780047776	-0.70370339	-0.706361592	0.603268477	0.66768806	0.786109664	0.778411251	-0.810952061
PLA2G4A	-0.12790912	-0.135733957	-0.169704185	-0.172513803	-0.182486231	-0.246092572	-0.271268328	-0.223725686	-0.254078632	-0.256698999	0.284775682	0.092071075	0.135838613	0.160925185	-0.154791825
LAMP5	0.098388518	0.173021767	0.179630103	0.210105306	0.215105981	0.08171942	0.111617048	0.138876192	0.133767751	0.182141508	-0.134459475	-0.10212264	-0.164262486	-0.232536575	0.149851851
CD44	-0.568606414	-0.605471178	-0.549398459	-0.435152309	-0.531814204	-0.289355927	-0.346490731	-0.43601381	-0.33899681	-0.379841108	0.251844242	0.604823478	0.662222221	0.597656441	-0.592633457
FA2H	0.212352309	0.33010563	0.434461169	0.210831444	0.218069743	0.126043221	0.163696305	0.161061021	0.14351423	0.167414134	-0.15394378	-0.391894507	-0.273286701	-0.227104813	0.212258672
ECM2	-0.230283924	-0.162975102	-0.026683488	0.123600927	0.034621646	0.121553614	0.118637452	0.023551138	0.103371254	0.140351503	-0.195767768	0.30896091	0.206485396	0.135921996	-0.098339348
CENPF	0.614507359	0.460668586	0.311729529	0.256182455	0.32254632	0.233500268	0.240825538	0.328828473	0.237635761	0.189404976	-0.140709632	-0.435478773	-0.47581175	-0.405293925	0.440350901
SH3BGR	-0.00286879	0.067670607	0.13543664	0.190787845	0.14387104	0.080657856	0.051291263	0.071467814	0.143524495	0.138139335	-0.128033128	-0.04017799	0.006005946	-0.059251162	0.007958781
TGFBI	-0.543598134	-0.654006662	-0.567162278	-0.548699548	-0.609632827	-0.382315452	-0.40429512	-0.502939522	-0.441377591	-0.470127833	0.337431223	0.63933793	0.693630968	0.679243046	-0.62614288
CD48	-0.602537191	-0.634987436	-0.551794305	-0.622373536	-0.635703012	-0.640218294	-0.655215967	-0.693724333	-0.642906197	-0.664701406	0.590840365	0.599928125	0.64396506	0.635750536	-0.68786104
TF	0.160313828	0.31445826	0.467416461	0.376330868	0.330757774	0.241024378	0.269421844	0.263930132	0.320651326	0.325391092	-0.318782124	-0.317170309	-0.2087977	-0.254155796	0.208258523
STEAP3	-0.467328073	-0.459206545	-0.367848127	-0.192648919	-0.299404351	-0.057257082	-0.095120583	-0.19097026	-0.096049796	-0.134844092	0.015123369	0.555434929	0.512140102	0.395251109	-0.383252399
CNTN1	0.411069864	0.456249556	0.376140681	0.345125733	0.373752509	0.28055369	0.200826984	0.309850654	0.268863312	0.249723429	-0.171604051	-0.519128023	-0.401159906	-0.405807802	0.403069879
HLA.DRA	-0.474016155	-0.447610444	-0.311680714	-0.263475175	-0.330994468	-0.220247597	-0.29033343	-0.348644619	-0.262247029	-0.292146705	0.199967225	0.491572915	0.557674327	0.490305583	-0.458832267
PTPRC	-0.620580386	-0.561264709	-0.362097296	-0.357557036	-0.439973539	-0.306333935	-0.32028988	-0.446713522	-0.357732184	-0.347903851	0.221956332	0.605074521	0.650810935	0.59880289	-0.560172156
RARRES3	-0.443360932	-0.405091651	-0.249398252	-0.172374572	-0.267591622	-0.215784662	-0.225683913	-0.292197585	-0.180876667	-0.204833029	0.117333291	0.500796112	0.472353099	0.390774887	-0.429781116
SELL	-0.368954742	-0.264519942	-0.071265777	-0.132828444	-0.184330672	-0.04647995	-0.073146374	-0.184130993	-0.122374473	-0.09775958	-0.006717877	0.25332894	0.328754106	0.339347102	-0.248416151
MAD2L1	0.296563927	0.118422957	-0.113768308	-0.171463885	-0.09259936	-0.327000891	-0.354637389	-0.174538568	-0.299578111	-0.329083777	0.45455913	-0.216632216	-0.163056644	-0.074540739	0.014307489
KCNN3	0.356040947	0.476591818	0.576812042	0.620991492	0.582444859	0.604392148	0.5920357	0.564116943	0.601520034	0.622345126	-0.625218176	-0.369285865	-0.408367402	-0.454081217	0.499135065
SELENBP1	-0.425077533	-0.361304617	-0.209847043	-0.313327853	-0.334979421	-0.206168976	-0.218688387	-0.34234269	-0.311441803	-0.278970955	0.164911227	0.34356074	0.354696487	0.362945593	-0.325688563
SFRP4	-0.28955539	-0.322248523	-0.248821978	-0.15108601	-0.185955443	-0.064785686	-0.082722231	-0.143767414	-0.123360173	-0.11709354	0.038981854	0.439705372	0.333764124	0.261810969	-0.23921953
APOC2	-0.262287752	-0.150010515	0.006215028	0.048981447	-0.054871148	-0.089498343	-0.096246465	-0.114232322	0.001589587	-0.024415005	-0.018490849	0.154967101	0.273610603	0.16193639	-0.244336811
NMB	0.140832558	0.179142652	0.135893416	0.313556802	0.269786661	0.120863661	0.126250339	0.208248457	0.249816827	0.249419016	-0.157434849	-0.136975691	-0.149003655	-0.236040342	0.150508029
FAM107A	0.279831679	0.455639526	0.593799348	0.694141518	0.611462195	0.548674688	0.568531242	0.555536823	0.629301665	0.650486366	-0.635033888	-0.315657817	-0.35517139	-0.470052657	0.42893394
PDGFA	0.054192705	0.061404064	0.075933273	0.285638248	0.212099094	0.184425224	0.254053058	0.246421501	0.305284834	0.286549955	-0.263174515	0.099359944	-0.046527194	-0.198409768	0.094254895
REEP1	0.56150282	0.625109201	0.571012204	0.569337937	0.578009284	0.333694048	0.330127821	0.447802177	0.448042386	0.43526436	-0.314280357	-0.572713715	-0.558332165	-0.579519284	0.507585043
STC1	-0.338578416	-0.403840835	-0.317219792	-0.372626726	-0.405652912	-0.212201739	-0.192772394	-0.300765976	-0.263129773	-0.25871983	0.155580254	0.355073986	0.431653487	0.446270863	-0.387997704
C3	-0.347255428	-0.269306502	-0.049482582	0.026310353	-0.091896409	0.077678124	0.063079571	-0.047389657	0.075788845	0.057525502	-0.175261697	0.357715326	0.392812756	0.281645914	-0.256148502
LRRTM2	0.620880428	0.689748986	0.677643352	0.760903687	0.73611945	0.616049886	0.658147175	0.715735787	0.736453988	0.721333241	-0.640168537	-0.595244654	-0.606802525	-0.666914468	0.656903013
RPH3A	0.183621317	0.231526455	0.180877471	0.294143176	0.292947835	0.155889092	0.200970412	0.266055936	0.253298755	0.257205283	-0.181083082	-0.141415725	-0.239248113	-0.339165435	0.241125359
EDNRA	-0.040894392	-0.032680237	0.090262603	0.127075956	0.086887732	0.256611761	0.252122362	0.160836384	0.180247266	0.208645792	-0.300153946	0.083565462	0.088117113	0.123061391	0.05236452
HCK	-0.605552369	-0.548094443	-0.327147594	-0.366235395	-0.44681311	-0.249732535	-0.277896869	-0.402459903	-0.304349919	-0.320503933	0.163784203	0.531249671	0.659096731	0.615883355	-0.555246635
COL6A2	-0.343171939	-0.45596227	-0.354182541	-0.331190485	-0.379975908	-0.09521819	-0.111681861	-0.232161343	-0.203796513	-0.206960636	0.06808596	0.463431522	0.483639811	0.482669454	-0.375114871
LAMB1	-0.340102062	-0.463854237	-0.379378527	-0.387240962	-0.424222451	-0.09204279	-0.119412994	-0.252302927	-0.237792887	-0.240035644	0.100393952	0.430220491	0.484784967	0.513614865	-0.363581234
ANGPT2	0.123702342	0.103710069	0.103886807	0.313952027	0.237517788	0.328161958	0.30426271	0.311426873	0.357771381	0.311314717	-0.336256001	0.012556525	-0.017801098	-0.124784563	0.145969118
CAPN3	0.0323522	0.201903036	0.369971675	0.211017209	0.194159646	0.133605704	0.156880648	0.128629895	0.162878535	0.182456962	-0.209073177	-0.221738201	-0.117014794	-0.140376577	0.105549908
PLAUR	-0.712110499	-0.767541222	-0.633624361	-0.621876189	-0.704403439	-0.418449697	-0.436906842	-0.581452279	-0.511088557	-0.527805694	0.355677042	0.737174281	0.818188773	0.777163883	-0.734609744
HLA.DQB1	-0.537929847	-0.534065167	-0.386639177	-0.39096625	-0.446628135	-0.26896098	-0.328177567	-0.422939491	-0.365743168	-0.369571952	0.24711539	0.544665462	0.611406512	0.589476682	-0.523050943
NTM	0.330674139	0.48448773	0.605322604	0.590838658	0.557869203	0.472214235	0.516937101	0.508229241	0.536542972	0.577926668	-0.534342871	-0.370938225	-0.421079756	-0.470891061	0.450522937
FAM129A	-0.449912087	-0.452903535	-0.324282212	-0.195996003	-0.27713745	0.018842404	-0.003228279	-0.144506246	-0.078547091	-0.072163939	-0.072295422	0.551765572	0.507902985	0.437601446	-0.335086775
NOL4	0.669514173	0.746293773	0.698654118	0.65575644	0.693642444	0.484533095	0.520263368	0.609411334	0.605850386	0.603465447	-0.486458774	-0.704026494	-0.697840566	-0.681269841	0.65938188
TMEM158	0.039868501	-0.0164985	-0.073477571	0.147480204	0.080377175	0.125292364	0.123128256	0.153085536	0.211966756	0.141841666	-0.160698694	0.112853434	0.07985641	-0.026180454	-0.010047855
PEG3	0.529635111	0.598617941	0.590610044	0.646456555	0.627253543	0.458075851	0.473832581	0.572613703	0.55722755	0.560250495	-0.468382893	-0.508318799	-0.538510561	-0.596538484	0.529174583
IL33	-0.034589264	0.014526062	0.098457225	0.146889495	0.095866019	0.057557059	0.053166453	0.051557191	0.083388061	0.102335232	-0.108295014	0.055138925	0.042493039	0.02254803	-0.012064703
ALOX5AP	-0.47762727	-0.41607443	-0.282968901	-0.165999035	-0.273618277	-0.166267762	-0.214829626	-0.279876752	-0.146065731	-0.186511256	0.093245466	0.448213597	0.537621304	0.403749651	-0.424237565
SLC24A3	0.434146196	0.536227733	0.469615304	0.626973502	0.61752474	0.499579655	0.508714635	0.583261018	0.568167496	0.575150703	-0.49310436	-0.398725896	-0.507313263	-0.590658535	0.549743237
CYP2J2	-0.084315899	0.044332203	0.113667286	0.146180047	0.104585952	0.055154387	0.039808958	0.028665524	0.084580519	0.095704557	-0.099207082	-0.013227923	0.00279251	-0.069684424	0.000216623
CDK1	0.148216724	-0.048362701	-0.26685501	-0.329623482	-0.247070401	-0.381963536	-0.42903872	-0.294731085	-0.387046985	-0.449324674	0.525316475	-0.054563062	-0.003039781	0.054141186	-0.105353163
GABBR1	0.575094503	0.734513322	0.766029036	0.75633358	0.768214511	0.657211617	0.677625252	0.727239543	0.721356884	0.739747459	-0.660923727	-0.663007636	-0.697984358	-0.723464936	0.727484967
EGR3	-0.099871383	-0.014157355	0.125515371	0.10221742	0.057904022	0.093380888	0.150362799	0.069495799	0.109645384	0.142158799	-0.185410604	0.053177254	0.066825643	0.037748655	-0.014016982
WSCD1	0.531334153	0.553028497	0.460355726	0.672115696	0.628396214	0.489556292	0.506821708	0.61167058	0.614010301	0.573291939	-0.48356824	-0.393616828	-0.510473787	-0.637413676	0.529360946
CTSS	-0.663531536	-0.638106675	-0.453861808	-0.478954862	-0.553893648	-0.375146457	-0.41285372	-0.532293002	-0.473756607	-0.465742044	0.323691401	0.63764566	0.717096652	0.695327023	-0.642476525
HIST1H2AC	-0.245171583	-0.243842008	-0.206832283	-0.256412991	-0.276286053	-0.326012532	-0.341110409	-0.344249166	-0.314177072	-0.32272154	0.302843428	0.189879366	0.263868221	0.278433551	-0.319414623
CECR1	-0.402206343	-0.306332145	-0.060135517	-0.04710684	-0.132118592	0.089421069	0.081220361	-0.07389311	0.026134617	0.03447173	-0.187339888	0.406682614	0.40166579	0.315083222	-0.259877844
NAP1L2	0.234865774	0.402333296	0.46264211	0.409669731	0.403509967	0.239110663	0.26429191	0.304506588	0.297275668	0.341036658	-0.274959786	-0.358565891	-0.360501618	-0.365596888	0.326010668
KCNE4	-0.223214219	-0.238889716	-0.222847625	-0.078141177	-0.14131871	-0.065823794	-0.064585496	-0.090658705	-0.046779772	-0.047451238	0.010197239	0.280452416	0.280421017	0.190316137	-0.215849909
C2	-0.552393431	-0.543338975	-0.324416058	-0.399918297	-0.466121149	-0.245789795	-0.245416114	-0.410137933	-0.329183793	-0.319100548	0.148377924	0.556641346	0.625288548	0.617142218	-0.539565529
RALYL	0.309547816	0.439328548	0.438504361	0.351982788	0.387978336	0.159659424	0.189784149	0.266120917	0.258431947	0.286547001	-0.192790942	-0.441187345	-0.413708049	-0.405514346	0.33246878
CA9	-0.087584358	-0.18376035	-0.191858741	-0.19143089	-0.216208394	-0.114675107	-0.148104503	-0.155512492	-0.115626831	-0.152217227	0.095524635	0.120720559	0.21786618	0.219978653	-0.22242276
P4HA2	-0.607863709	-0.659648174	-0.573817748	-0.598753408	-0.639337337	-0.360126116	-0.387736325	-0.537549795	-0.484876314	-0.469266337	0.325508394	0.599792222	0.675053236	0.673138684	-0.613129374
FRZB	0.003881823	0.000623067	0.090038394	0.070414379	0.047600555	0.069739452	0.058420738	0.014866937	0.047789744	0.072786045	-0.097821562	0.025918244	0.074774019	0.066467653	-0.030830462
LOC728093	0.276996861	0.255846284	0.368502793	0.205470006	0.257541487	0.419579305	0.44811416	0.352496802	0.351305151	0.343039985	-0.405551404	-0.184441263	-0.267977827	-0.212570899	0.359305905
GAP43	0.248284606	0.291561056	0.280565294	0.48575673	0.392737237	0.389924278	0.352134706	0.415860729	0.503910693	0.436174718	-0.424012235	-0.236640255	-0.162414435	-0.276083469	0.237324507
RGS17	0.054914202	0.026882451	0.020888122	0.034097893	0.014151291	0.061892425	0.023149381	0.045994262	0.075431759	0.051193737	-0.051370478	-0.099271216	0.03581209	0.019983183	-0.02643754
CXCR4	-0.49252008	-0.548527264	-0.502866898	-0.427895248	-0.48452958	-0.256914572	-0.377234082	-0.420472722	-0.375995952	-0.428497966	0.294668068	0.541882683	0.604635552	0.541214144	-0.498115594
NR3C2	-0.036246136	0.143276692	0.222933719	0.362838975	0.314206687	0.314615587	0.348146603	0.292684483	0.329680508	0.379450396	-0.391536315	0.033405797	-0.148766104	-0.235035729	0.227595667
ATF3	-0.364782044	-0.387742937	-0.353846947	-0.310498074	-0.363639213	-0.317383916	-0.312299017	-0.357106807	-0.263774376	-0.298503035	0.239079367	0.382793285	0.438675069	0.396903332	-0.438174025
HTATIP2	-0.449910377	-0.429543983	-0.381723351	-0.506707276	-0.500439105	-0.498841719	-0.482643014	-0.543366851	-0.512405432	-0.500815151	0.46267589	0.340636896	0.409722125	0.422180553	-0.486077035
LAMA2	-0.301041206	-0.290398442	-0.235131783	-0.033790908	-0.096721041	0.068638911	0.046413054	-0.027775095	0.01564165	0.022429343	-0.088684956	0.364635372	0.306423874	0.211654914	-0.162608271
SOX10	0.367989908	0.411385689	0.482968892	0.295341458	0.309934734	0.179479624	0.212899275	0.245445662	0.238408492	0.235871894	-0.201328409	-0.481958704	-0.333796418	-0.289891949	0.277425584
C1RL	-0.520143472	-0.533563796	-0.380252815	-0.273871077	-0.38156594	-0.071618438	-0.101187189	-0.25414014	-0.167210502	-0.183939718	0.032880846	0.622852549	0.57714632	0.517048924	-0.440013469
SEZ6L2	0.035792581	0.075030299	0.111259304	0.13066462	0.097544333	0.163350946	0.150787718	0.1348193	0.154235905	0.178373378	-0.184687284	-0.085404316	-0.040414568	-0.067962818	0.0667469
KLHDC8A	0.26614872	0.275147017	0.189535673	0.436809946	0.393156518	0.326716579	0.323733701	0.389114465	0.434762779	0.389068906	-0.337198491	-0.121274388	-0.235989691	-0.371825308	0.290380089
KIT	0.203057641	0.25783169	0.279829544	0.16790441	0.203967752	0.079703	0.110092208	0.138472233	0.097372309	0.117728397	-0.07586774	-0.266915785	-0.269943201	-0.210483901	0.219115688
SPAG4	-0.488036095	-0.571836066	-0.585682498	-0.597154916	-0.62565302	-0.574179646	-0.591916954	-0.620487727	-0.575897499	-0.583506898	0.542985553	0.471259119	0.552304149	0.551359177	-0.630566306
GLIPR1	-0.563863871	-0.558116748	-0.434842177	-0.378903382	-0.456685294	-0.249136323	-0.316395103	-0.40493592	-0.315935392	-0.325243153	0.212845247	0.523380169	0.662583333	0.604187685	-0.547287496
AKAP12	0.022244344	-0.004554565	0.029927962	0.175652696	0.111798441	0.258303083	0.232926499	0.206467504	0.243207605	0.222035091	-0.281057519	0.059115894	0.086000881	0.006010857	0.033028622
COL4A5	-0.214184194	-0.148198808	-0.040374433	-0.048709911	-0.077443062	0.088362767	0.084646277	-0.017687797	-0.010170453	0.02469842	-0.109838695	0.205449757	0.152230117	0.151863196	-0.080149496
SLC31A2	-0.481767867	-0.332195959	-0.132188513	-0.247185427	-0.306942606	-0.247918664	-0.240344587	-0.341557976	-0.274665743	-0.241494459	0.149480099	0.2857227	0.429842598	0.402034077	-0.417176485
ARAP3	0.046595054	0.022681129	-0.000510886	0.220505356	0.170214497	0.245590369	0.270591445	0.252802782	0.292784268	0.255970759	-0.266064765	0.132446713	-0.017606909	-0.141735106	0.133600613
GBP1	-0.345715148	-0.376810683	-0.248106913	-0.131506516	-0.214729143	-0.098958784	-0.098016226	-0.181334953	-0.088629146	-0.122883171	0.024607361	0.5486612	0.427845564	0.354170744	-0.339554474
NDP	0.013422209	0.105533426	0.093100596	0.334359463	0.253032185	0.122896944	0.10760683	0.183855279	0.241338594	0.244681088	-0.182107437	-0.010859696	-0.044539605	-0.187713397	0.089474302
AKR1C1	-0.264312698	-0.226740625	-0.183402035	-0.398509882	-0.339225054	-0.385778879	-0.358162873	-0.404083087	-0.444998439	-0.375368493	0.382017354	0.090975571	0.170625316	0.282542102	-0.267379353
TMEM246	0.348387568	0.461212391	0.478083581	0.281774671	0.336799716	0.187573542	0.225233404	0.260225835	0.224778142	0.261684362	-0.188940967	-0.539021011	-0.429222983	-0.360593211	0.35767239
RASL12	0.168184879	0.238121867	0.333588835	0.370689742	0.327360823	0.239525734	0.260590897	0.255444051	0.299995169	0.315191103	-0.295195608	-0.110101228	-0.192309027	-0.244818028	0.207947328
CDC7	0.595520418	0.466890963	0.338282394	0.247983488	0.323317198	0.184026544	0.161412652	0.283026956	0.19172645	0.142067878	-0.066826496	-0.449551275	-0.473090052	-0.39140947	0.424126885
MAFB	-0.417626713	-0.360720456	-0.128972715	-0.136912206	-0.221868066	-0.018356793	-0.015240226	-0.158623307	-0.058178411	-0.039372543	-0.097916598	0.386161974	0.484797444	0.463387259	-0.343125962
SLC2A3	-0.374450311	-0.42102005	-0.366358963	-0.30234794	-0.375861745	-0.185890773	-0.19913387	-0.274436214	-0.210778587	-0.240540198	0.132025118	0.394787577	0.481141689	0.428444864	-0.415038931
CFD	-0.611348474	-0.574338711	-0.382444168	-0.50501126	-0.555937186	-0.434972224	-0.418591446	-0.556595915	-0.496200424	-0.456496059	0.337344661	0.491098768	0.618754038	0.639474273	-0.611294603
IFI6	-0.101856335	-0.0888966	-0.06848445	0.003668174	-0.01744166	-0.087405953	-0.09789822	-0.084325417	-0.04718467	-0.066674018	0.059199989	0.227703533	0.11091592	0.048381506	-0.104522249
DTL	0.465690797	0.264522211	0.081515173	0.056918529	0.114815244	0.043899999	0.00653531	0.128277793	0.025966813	-0.04265967	0.096773384	-0.267557011	-0.294152943	-0.240580167	0.249516745
HOXB7	-0.255688971	-0.303674869	-0.312394304	-0.306755932	-0.302117788	-0.306373761	-0.29998393	-0.297639023	-0.314077462	-0.316965456	0.295406771	0.323152651	0.265895447	0.261156212	-0.291365932
ADAMTS3	0.111234837	0.052561648	-0.022066829	0.120053193	0.104898212	0.104380485	0.095083644	0.151671625	0.115169408	0.089002932	-0.07305243	0.042926226	-0.071436775	-0.122945795	0.085222811
PRKCB	0.01340342	0.196560575	0.368575843	0.264509481	0.23881686	0.198569264	0.252179381	0.191016264	0.246813016	0.284038262	-0.298449923	-0.169064031	-0.131389937	-0.160089786	0.148775223
PROS1	-0.304347703	-0.32110547	-0.263605774	-0.113300961	-0.209949908	0.013869249	-0.023228776	-0.117122832	-0.038719308	-0.062640543	-0.032748853	0.336669887	0.397336874	0.341530133	-0.281394883
C1QB	-0.369846693	-0.306711525	-0.104358962	-0.074892829	-0.172481506	-0.068084256	-0.096590446	-0.176449731	-0.061418428	-0.081098816	-0.025942766	0.338081123	0.451862816	0.3797582	-0.347888145
PTPRD	0.5366177	0.633307726	0.694091924	0.622961953	0.634249079	0.503724838	0.534672547	0.571509382	0.555438857	0.571662614	-0.520866156	-0.554911218	-0.589391002	-0.594610527	0.579140099
DLGAP5	0.244240614	0.031875568	-0.173501265	-0.20127493	-0.145800157	-0.241637719	-0.267719502	-0.14611605	-0.238506509	-0.302867908	0.359303731	-0.093617888	-0.075547242	-0.025983349	-0.009508224
C1QA	-0.411450725	-0.353604997	-0.146861948	-0.106746491	-0.208505338	-0.072105176	-0.101388509	-0.200433265	-0.088618439	-0.096764305	-0.025545677	0.381722785	0.491007438	0.430604674	-0.37923046
FGF14	0.402211365	0.422522948	0.330015784	0.334305733	0.356849869	0.199036733	0.195178297	0.308505113	0.287600905	0.261806075	-0.147125493	-0.461692248	-0.382076429	-0.390614227	0.34777309
PTGS1	-0.406149778	-0.37941809	-0.3051712	-0.140822713	-0.229976013	-0.088903201	-0.112413915	-0.172062661	-0.094338467	-0.122223978	0.030177189	0.469374591	0.444912398	0.329778549	-0.318137493
CDC20	0.267762742	0.035397501	-0.149121784	-0.205755636	-0.14649116	-0.248521856	-0.270066003	-0.149540272	-0.230098935	-0.302524598	0.348981791	-0.096806869	-0.079584639	-0.028629924	-0.028927211
HRH1	-0.273057158	-0.265574533	-0.215925405	0.025029823	-0.099305554	0.055835679	0.050119905	-0.007208861	0.100087638	0.056737341	-0.130579278	0.377625954	0.330299756	0.195263208	-0.223819536
TTYH1	0.573962197	0.652283569	0.605218244	0.791928563	0.747794564	0.568584559	0.571318408	0.69194385	0.710049572	0.684148704	-0.570837296	-0.53861092	-0.584152234	-0.695768919	0.611621429
GALR1	0.258911038	0.231320239	0.1495581	0.253531608	0.230472831	0.171364544	0.206991517	0.261704338	0.253074602	0.228553619	-0.169897961	-0.200555299	-0.210848279	-0.232239005	0.216954505
RUNDC3A	0.510377038	0.649655759	0.653002374	0.526475854	0.557997308	0.264102045	0.320582711	0.424353796	0.404548862	0.436371147	-0.301442978	-0.676418423	-0.610662931	-0.59819791	0.500992385
MS4A6A	-0.544337784	-0.485556368	-0.311736295	-0.307468873	-0.38555482	-0.318268937	-0.340561189	-0.416192099	-0.307051682	-0.317721723	0.223769251	0.477009141	0.592223121	0.539614977	-0.526601255
CTGF	-0.228940665	-0.247319297	-0.207458437	-0.115356264	-0.152978794	0.043750337	-0.02177798	-0.075603329	-0.070418376	-0.055788542	-0.020802871	0.272465141	0.293053537	0.265813282	-0.166109587
PCOLCE	-0.368848325	-0.496521784	-0.404986632	-0.399083599	-0.42871142	-0.230127138	-0.23931824	-0.331557718	-0.298129971	-0.298219503	0.195160868	0.481882568	0.499080044	0.516892729	-0.415085172
JAG1	0.080192109	-0.004552919	-0.147619789	0.045868511	0.037632219	0.082212254	0.043676468	0.127990902	0.07432324	0.03465367	-0.009145774	0.065719704	-0.00178642	-0.05299449	0.045349295
DSE	-0.600640399	-0.635854667	-0.462488761	-0.46163751	-0.523902951	-0.280240692	-0.306017795	-0.452681241	-0.400048501	-0.379396312	0.224585637	0.656121697	0.696522605	0.700297155	-0.578452437
TOP2A	0.448164074	0.240805474	0.040577882	0.028242409	0.081729143	-0.015805722	-0.049835232	0.084993432	-0.01529852	-0.085171183	0.155305949	-0.255863625	-0.262722333	-0.212238241	0.196640796
ADAMTS1	-0.380975065	-0.398631331	-0.276420815	-0.254806154	-0.301124274	-0.03941592	-0.03199613	-0.16980293	-0.138059713	-0.125520189	-0.011483269	0.44434499	0.43791637	0.405228134	-0.30661035
SDC4	-0.587270997	-0.561107986	-0.466369558	-0.392686102	-0.469487614	-0.276173045	-0.260005937	-0.393167165	-0.323232416	-0.314284253	0.207893656	0.604072483	0.542420382	0.467708619	-0.516603377
LOC100996496	0.447254083	0.461969894	0.538404365	0.477371002	0.520677985	0.664847041	0.669500631	0.620184033	0.609932512	0.587627438	-0.622832947	-0.328907139	-0.46026993	-0.451590528	0.601441105
HERC6	-0.112479616	-0.059295078	0.015873021	0.096295894	0.061814491	0.048890529	0.046344381	0.027479951	0.05627539	0.058082546	-0.080362097	0.23963727	0.071616889	-0.012686296	-0.03554191
C8orf4	-0.479035445	-0.487215119	-0.417577643	-0.320996328	-0.387424451	-0.235449334	-0.230117705	-0.321328892	-0.261307705	-0.242127832	0.170625034	0.484798337	0.515605549	0.465603332	-0.439554635
ITGA7	0.042919387	0.061112154	0.051680552	0.322221276	0.236969435	0.318682002	0.309484223	0.304273858	0.392086276	0.333250017	-0.359552634	0.087432854	-0.014249374	-0.16410666	0.142052826
GBP2	-0.397921411	-0.382476479	-0.211788576	-0.151737855	-0.239173918	-0.034587929	-0.021636141	-0.156472044	-0.048924518	-0.056043542	-0.070518064	0.457620521	0.45753493	0.434057258	-0.344828966
BATF3	-0.136290792	-0.166970334	-0.162616666	-0.03229575	-0.095707247	-0.140054457	-0.134295104	-0.107644072	-0.017535546	-0.084364599	0.087690118	0.210933659	0.214625352	0.122706405	-0.211771978
XYLT1	0.548158106	0.551863353	0.510108448	0.519290898	0.528443658	0.424891036	0.465993941	0.534695595	0.471662983	0.472846518	-0.39926276	-0.48343418	-0.5310326	-0.522841167	0.529884366
KIAA0226L	-0.131703174	-0.110354607	-0.07683852	0.142877907	0.056528243	0.075534986	0.103807203	0.09076408	0.151551387	0.127520548	-0.144242162	0.250995342	0.155807732	-0.007986241	-0.066437205
SNCAIP	0.507772468	0.53538771	0.516785844	0.581208767	0.600614481	0.472815097	0.489846942	0.539448817	0.549562751	0.55470121	-0.488273175	-0.404234236	-0.514131007	-0.529545801	0.546499407
TMSB15B	0.381987967	0.306317455	0.220693299	0.172483868	0.213725673	-0.09303841	-0.058030974	0.07581679	0.047355927	0.041544772	0.091014558	-0.335200742	-0.312852074	-0.269550358	0.178483164
SLC6A1	0.430937142	0.605553669	0.661157693	0.794327036	0.747027733	0.601888391	0.640009892	0.679447283	0.718501496	0.738456793	-0.659719593	-0.443889961	-0.542959192	-0.654977087	0.603535835
KCNB1	0.50605861	0.647049726	0.676247595	0.59385946	0.623689848	0.511343407	0.520909487	0.552346446	0.533953575	0.592451623	-0.507498439	-0.655693753	-0.613004876	-0.576922543	0.604741459
IL17RB	0.117345329	0.193964959	0.212008033	0.293755003	0.256144066	0.074706557	0.102992243	0.152821034	0.21324664	0.190034269	-0.122810113	-0.080001046	-0.171039376	-0.276083406	0.149702476
CAMTA1	0.584774768	0.713592718	0.743251457	0.670306707	0.705074095	0.581480565	0.587169605	0.647318223	0.630211759	0.645292514	-0.574519471	-0.656612118	-0.652770425	-0.646470155	0.668091491
KIAA1598	-0.126169022	0.006264252	0.174292585	-0.045479152	-0.055572872	-0.079304075	-0.057224627	-0.116680836	-0.097274745	-0.065961433	0.020801097	-0.06923183	0.059786789	0.080439306	-0.094630831
NDRG1	-0.355948832	-0.35602682	-0.231685441	-0.25970246	-0.317749388	-0.141434311	-0.122967209	-0.231150872	-0.156180034	-0.16073308	0.06219438	0.338703193	0.417237867	0.37346891	-0.377180469
DEPTOR	-0.27939959	-0.168070502	-0.014293309	-0.125329617	-0.148347441	-0.082736041	-0.106715241	-0.186713857	-0.171067077	-0.103991273	0.04403162	0.119711357	0.201907576	0.235623722	-0.16571721
HOXA7	0.241601411	0.213824211	0.192687269	0.192662389	0.195731017	0.106963571	0.129692799	0.16406801	0.15830449	0.152324037	-0.102241298	-0.138744259	-0.215116969	-0.231951821	0.198945194
EZH2	0.441483724	0.251152517	0.08497789	0.028828935	0.099329248	-0.054528469	-0.050180488	0.069885689	-0.004440371	-0.068771224	0.150075658	-0.25339853	-0.29070297	-0.226571884	0.221747313
TLR7	-0.40278082	-0.294873584	-0.087335552	-0.0559198	-0.143132248	-0.02295684	-0.02863718	-0.14336801	-0.048345427	-0.0384887	-0.069840642	0.363910039	0.3973116	0.319123613	-0.273614045
STAB1	-0.404719847	-0.381198717	-0.182570122	-0.151297383	-0.247984618	-0.053389833	-0.048468875	-0.176942648	-0.057718491	-0.073464765	-0.065661741	0.395919821	0.497350591	0.473696307	-0.378159921
S100A1	0.094792459	0.205601803	0.284735895	0.160749402	0.165254212	0.017867987	0.033462374	0.06593077	0.078582734	0.100423331	-0.079743065	-0.249167678	-0.155214642	-0.167632585	0.086044547
KIF11	0.423296107	0.237195303	0.047999423	-0.026369449	0.059150601	0.019739608	-0.025268536	0.086095309	-0.048379985	-0.09592707	0.140204757	-0.286301126	-0.265479267	-0.170863941	0.228824693
IGFBP6	-0.518959571	-0.516096485	-0.412477011	-0.421401913	-0.478731365	-0.253816775	-0.284162419	-0.386301992	-0.339843234	-0.327420832	0.22360397	0.404252337	0.543876967	0.526064562	-0.502212722
SLC7A11	-0.045874932	0.03988337	0.089241856	0.192726684	0.151559578	0.262365897	0.214370921	0.182863269	0.191786081	0.200744321	-0.240149285	0.084327053	-0.017640907	-0.100180378	0.118900656
HOXA4	0.011632029	-0.012078712	-0.01086589	-0.036610696	-0.051432541	-0.120027846	-0.116281537	-0.097213173	-0.064701488	-0.080406454	0.099741506	0.012639353	0.01308455	0.010999014	-0.062896948
LY86	-0.441825368	-0.32323713	-0.129312063	-0.116297394	-0.20588847	-0.21755668	-0.226353663	-0.281428438	-0.158116279	-0.1635673	0.098184485	0.331207096	0.436468252	0.351677378	-0.390804209
RFX4	0.282785746	0.308181762	0.410352704	0.449326815	0.436699908	0.439634049	0.47806221	0.445311401	0.493659058	0.481245327	-0.477750115	-0.118100635	-0.304576788	-0.35177951	0.387770125
SAMSN1	-0.457266113	-0.403833206	-0.231060432	-0.205272604	-0.301610965	-0.219915186	-0.238921789	-0.306923621	-0.214122491	-0.232379287	0.12774056	0.419804492	0.523530572	0.465472137	-0.451860849
SPRY1	-0.076958661	-0.138323035	-0.197921	0.044083178	-0.009276313	0.093721613	0.075006867	0.091388132	0.07155929	0.051064115	-0.071260914	0.237019607	0.135815787	0.019930973	-0.039354883
RBP1	-0.078496637	-0.111340443	-0.104331763	-0.004432034	-0.055345205	-0.09580257	-0.09173453	-0.075494344	-0.038166102	-0.068669139	0.073738143	0.218822991	0.148646519	0.058301026	-0.155248731
EYA1	0.441665639	0.437952694	0.395634628	0.310387862	0.350606418	0.229021044	0.219805627	0.290789801	0.245968445	0.25764543	-0.190551216	-0.511986225	-0.425778041	-0.352462955	0.378834048
PDLIM1	-0.454104017	-0.54857381	-0.5026233	-0.567601702	-0.572678647	-0.402774729	-0.390838632	-0.48757239	-0.4829148	-0.482905773	0.390703628	0.521842821	0.539820464	0.558382841	-0.534159323
MEIS1	0.084403301	0.069898525	0.022264903	0.169681608	0.159794678	0.206869203	0.206970585	0.214930804	0.187611106	0.174989586	-0.17676956	0.06126358	-0.117410901	-0.190189801	0.187350861
ABCB1	0.190811177	0.306151117	0.320338018	0.477461574	0.431253376	0.433774735	0.400594847	0.429652624	0.4176596	0.431932726	-0.412033183	-0.203885071	-0.259899788	-0.335095257	0.377253498
STK32B	0.397622651	0.313448192	0.225348626	0.288256786	0.279295663	0.244552683	0.22919161	0.31485296	0.275447938	0.224272984	-0.186056742	-0.26612162	-0.275772696	-0.298461954	0.291824931
LYPD1	0.056530885	0.078542958	0.03687243	0.308530685	0.211661183	0.186310311	0.141192465	0.209098839	0.261446407	0.219160754	-0.185606019	0.004422236	-0.01919579	-0.160918996	0.079866423
CHGB	0.319747193	0.423651394	0.429232414	0.335355365	0.361153492	0.216446594	0.234842063	0.284809391	0.27380802	0.306270603	-0.22703637	-0.441067279	-0.385895052	-0.365879255	0.33438266
SPRY2	0.009643296	0.000428863	-0.055460185	0.228763664	0.157782483	0.180271982	0.172955228	0.221376616	0.239697151	0.197469394	-0.193664447	0.135403894	0.002910709	-0.138115365	0.071611246
PLAT	0.070393635	-0.019449936	-0.083228418	0.059553037	0.010999549	0.064383283	0.040375319	0.079670757	0.073947015	0.010500058	-0.023574785	0.073558115	0.061356791	-0.018471573	-0.028468024
AHR	-0.361462425	-0.417325209	-0.356556541	-0.415903114	-0.444755424	-0.418446783	-0.373141508	-0.434489337	-0.421016671	-0.395027321	0.359913666	0.36397623	0.430299126	0.477882149	-0.46484523
FAM64A	0.507606892	0.353519719	0.13235631	0.165747903	0.204372206	-0.033587356	-0.043480328	0.139277992	0.07031066	-0.0047941	0.131514232	-0.37593797	-0.361166947	-0.3527191	0.249137266
G0S2	-0.435988517	-0.460682931	-0.360263109	-0.360631334	-0.400216744	-0.287510712	-0.273872896	-0.355067001	-0.313570064	-0.306558747	0.223242064	0.483236024	0.486140504	0.427659848	-0.453051274
SLA	-0.495467452	-0.413802103	-0.177997374	-0.139849568	-0.257891235	-0.040776146	-0.070612372	-0.206935183	-0.080481792	-0.087893208	-0.065084979	0.453366321	0.549179948	0.467404356	-0.409060978
HOXC10	0.172574492	0.13481568	0.111758516	0.099003859	0.102795972	0.02800539	0.050432497	0.08842452	0.072729799	0.066507362	-0.046396174	-0.121743124	-0.132517679	-0.148073004	0.10264641
HLA.DPA1	-0.43103717	-0.396637662	-0.245042948	-0.197165251	-0.267881778	-0.118412586	-0.191427778	-0.26174536	-0.175435774	-0.204918075	0.09820959	0.443881813	0.513105567	0.447660523	-0.390759698
ANK2	0.130317125	0.225365009	0.212622649	0.450361535	0.384996273	0.51980227	0.413991749	0.44465581	0.473364919	0.429316689	-0.467371002	-0.106571936	-0.140287191	-0.280214759	0.309420979
FJX1	0.152956097	0.170264515	0.125216123	0.39742284	0.313378967	0.359935665	0.357659872	0.382293841	0.431034314	0.409808977	-0.39105073	-0.079760008	-0.110532398	-0.22889702	0.204109439
HLA.DPB1	-0.452753565	-0.416601315	-0.247815742	-0.209443921	-0.277791601	-0.120124077	-0.16883941	-0.260641537	-0.182317856	-0.192424409	0.076550439	0.468372101	0.522405002	0.463765367	-0.401204245
DCLK1	0.292912279	0.416848687	0.508478931	0.597375731	0.540221354	0.499587055	0.529540522	0.518175339	0.579757633	0.596333014	-0.57620253	-0.249564426	-0.347693575	-0.441694111	0.418515973
RGN	-0.130641931	-0.002648226	0.096449987	0.198656095	0.132391083	0.106071443	0.124453673	0.081550572	0.140158108	0.170312796	-0.177369931	0.143210964	0.049206503	-0.082274141	-0.001732247
EVI2A	-0.304838829	-0.181613064	0.012842249	-0.083450452	-0.134594577	-0.196821113	-0.173205364	-0.226932487	-0.146598952	-0.118209856	0.079143456	0.127280105	0.281002409	0.268030286	-0.278848789
CTNNA2	0.346293368	0.472297448	0.493507489	0.639945343	0.57710547	0.532162562	0.468034292	0.526311421	0.573002428	0.559817044	-0.515967788	-0.362516509	-0.381078916	-0.473516434	0.455757544
NDNF	-0.229845542	-0.183233489	-0.125041907	-0.14656171	-0.134780792	-0.075181267	-0.094507417	-0.15272229	-0.143699107	-0.105873438	0.05926241	0.188651214	0.167136317	0.190968375	-0.133911393
ZDHHC11	0.226472319	0.340219577	0.472664386	0.293509443	0.324162191	0.400683453	0.430594464	0.340714958	0.360736386	0.38009163	-0.408792614	-0.309522764	-0.317620401	-0.285277789	0.369270396
PSAT1	0.369768321	0.402125809	0.252321351	0.35263516	0.362962721	0.215124595	0.119019877	0.263030498	0.220869266	0.190145639	-0.087188858	-0.358050876	-0.376741156	-0.439719148	0.375013568
NMU	0.260078145	0.168963203	0.081740127	-0.055754483	0.010914275	-0.106960203	-0.124467303	-0.043820136	-0.098536641	-0.116442914	0.188236612	-0.27097757	-0.19024134	-0.11431525	0.090563675
LDB2	-0.058389892	0.020224163	0.084142295	0.125056329	0.120071559	0.081669387	0.102420832	0.090084862	0.063547089	0.133316132	-0.124509391	0.029611877	-0.021379941	-0.057535059	0.059395063
RPE65	0.204009247	0.208355514	0.15133175	0.27238022	0.228104981	0.13927824	0.104670553	0.179048752	0.177863918	0.1787135	-0.116588408	-0.183244075	-0.159977937	-0.18835142	0.139711476
PRSS23	-0.506778195	-0.552321293	-0.490907212	-0.490616749	-0.552231985	-0.332556096	-0.374645966	-0.470025158	-0.425272732	-0.417218361	0.314628291	0.466268818	0.612708089	0.616319514	-0.566922524
COPZ2	-0.629192375	-0.603842445	-0.478491994	-0.388435361	-0.467789244	-0.307544335	-0.331390318	-0.437036573	-0.364414485	-0.334226804	0.240890369	0.603514871	0.627840182	0.557613228	-0.561374062
IFITM1	-0.468863022	-0.488572843	-0.347372423	-0.362785973	-0.402762084	-0.270527846	-0.284042076	-0.370731973	-0.333743065	-0.333716765	0.224241883	0.555261415	0.500262561	0.471514104	-0.458158809
PHACTR2	-0.371829812	-0.36315922	-0.22533111	-0.247955906	-0.264055546	0.045081975	0.013371433	-0.135374436	-0.168410726	-0.128545116	-0.032293479	0.416054748	0.3516145	0.374969009	-0.217093175
PRRX1	-0.10399742	-0.152985137	-0.157738738	-0.034224848	-0.063839261	0.18030432	0.025496515	0.041197539	0.032767261	-0.014250829	-0.063614302	0.164541938	0.220025861	0.180259557	-0.047609301
KIF15	0.572344265	0.390061029	0.183372365	0.173888451	0.238233193	0.112874343	0.06889163	0.233692734	0.1287519	0.045756091	0.041224313	-0.400717337	-0.417352742	-0.379282864	0.363346117
HSD17B6	-0.116488113	-0.012571643	0.01579065	0.115216872	0.077783418	0.079624445	0.064184002	0.041496183	0.040756891	0.079662718	-0.079409102	0.104033346	0.012138541	-0.047498941	0.023174029
EYA2	0.00387405	-0.029641215	-0.094311527	0.131405365	0.080777463	0.133861217	0.08167308	0.124673895	0.12910008	0.088856733	-0.08857564	0.166346376	0.019679716	-0.092360139	0.050843922
HLA.DMA	-0.59304284	-0.532937603	-0.349536187	-0.32052007	-0.413969285	-0.236207292	-0.289132617	-0.394838018	-0.289805212	-0.314306519	0.179736334	0.561436634	0.637123323	0.569253995	-0.533209851
AZGP1	-0.156562285	-0.125387528	-0.134182044	-0.132857136	-0.154966245	-0.16132959	-0.184279161	-0.178923173	-0.161563725	-0.155125727	0.153692775	0.058080263	0.135385414	0.135100753	-0.161558499
BACE2	-0.504501255	-0.57384988	-0.47846781	-0.506896615	-0.55486589	-0.347252404	-0.357163701	-0.463603608	-0.413356398	-0.421168065	0.306212578	0.530886956	0.585841959	0.578632029	-0.552482366
AIF1	-0.50350937	-0.423640967	-0.18554153	-0.205922806	-0.296278947	-0.198836854	-0.209883109	-0.308602231	-0.185248171	-0.19284309	0.079278579	0.426452413	0.545431233	0.483216512	-0.461786255
MYOF	-0.622711677	-0.659203234	-0.565963276	-0.541633149	-0.600139175	-0.203497737	-0.287887237	-0.44829583	-0.398195441	-0.415834973	0.23215409	0.651280588	0.688439685	0.658735409	-0.552235879
SCUBE2	0.138688735	0.195123907	0.220736026	0.258911344	0.243682617	0.236075092	0.238757866	0.207620674	0.251871369	0.248536247	-0.251084658	-0.128760628	-0.152275165	-0.172464264	0.202561365
FANCI	0.412604193	0.213603766	0.01200972	-0.016828182	0.049137301	-0.052130165	-0.063203301	0.054958771	-0.045062581	-0.120170585	0.184608213	-0.21007669	-0.261865654	-0.218843488	0.188573818
CRB1	0.694309259	0.711462341	0.641743829	0.630889814	0.673744905	0.536017089	0.492143549	0.60948656	0.580867803	0.543409351	-0.452716491	-0.652935001	-0.669427767	-0.66220519	0.67800042
LHX2	0.466577018	0.467128124	0.402917799	0.484941389	0.467871386	0.358553884	0.363331212	0.437785888	0.463657682	0.41740899	-0.357412605	-0.413248673	-0.403167606	-0.479505713	0.400435625
MREG	-0.386760666	-0.366919875	-0.429079983	-0.266613305	-0.327181364	-0.348561966	-0.343715413	-0.33409875	-0.269484468	-0.302497317	0.304704109	0.335897364	0.386939086	0.322629137	-0.404367181
BCHE	0.536350319	0.6016972	0.515777608	0.682249942	0.662389589	0.451944581	0.464009161	0.578935078	0.580210417	0.570403668	-0.442675182	-0.504461593	-0.552623152	-0.60582261	0.568233957
RTP4	-0.444240167	-0.439363145	-0.360173344	-0.322027785	-0.361945395	-0.338770917	-0.352221871	-0.400046527	-0.3442225	-0.358757666	0.299088027	0.524301396	0.453862324	0.405516361	-0.442561961
TM6SF1	-0.360700075	-0.208347938	-0.020276904	0.03051063	-0.056093262	0.039119647	0.010973055	-0.070714944	0.020707314	0.029066256	-0.118101383	0.267348012	0.328165531	0.230197645	-0.184909195
RGS2	-0.450236675	-0.440526631	-0.315887033	-0.337478849	-0.390326078	-0.304810141	-0.318111546	-0.394357322	-0.31042041	-0.307597132	0.227720489	0.375938811	0.502219276	0.500576996	-0.469611881
RAPGEF4	0.515900753	0.658712068	0.653743791	0.620776274	0.642745215	0.411588965	0.468016506	0.550439692	0.498335641	0.539446467	-0.423615038	-0.588590781	-0.624523867	-0.616452337	0.593920929
CXXC4	0.713545807	0.745053423	0.686652242	0.605380114	0.672143161	0.457717678	0.481622837	0.585041965	0.51848061	0.53777151	-0.410223865	-0.729088877	-0.748846859	-0.682192253	0.694674351
MOBP	0.065105636	0.24437324	0.422336355	0.247030743	0.226185871	0.138599505	0.19489096	0.16016243	0.192924168	0.225231013	-0.242476882	-0.26230426	-0.163738434	-0.169782926	0.137003493
PDE4B	0.198342988	0.229805604	0.134696342	0.374437189	0.319985514	0.281932665	0.209366577	0.310368268	0.323108821	0.268705164	-0.207593939	-0.149942961	-0.158471489	-0.30594641	0.243178969
KAL1	0.214293146	0.31246146	0.425401542	0.494651355	0.445888043	0.399862807	0.414874008	0.396258238	0.441767057	0.468199605	-0.452607313	-0.156737266	-0.242812975	-0.299159053	0.318498643
FGFR3	0.103137157	0.206824075	0.247097874	0.41621949	0.355576109	0.337178705	0.357949419	0.355401051	0.375337284	0.380178977	-0.36443308	-0.005464352	-0.198760621	-0.319287686	0.257147083
LRP1B	0.413453481	0.532903994	0.50807585	0.629803105	0.610124944	0.490220186	0.532953491	0.571393726	0.567220858	0.604005637	-0.518727503	-0.432965513	-0.493272212	-0.514543013	0.531781718
TNFSF10	-0.644844576	-0.66151147	-0.548844637	-0.643728829	-0.643556949	-0.533839327	-0.546418061	-0.638559418	-0.631688666	-0.612894617	0.507876166	0.639842396	0.641255971	0.681737337	-0.632709398
ACOX2	-0.400588406	-0.35554341	-0.292717717	-0.11875792	-0.190419892	-0.043182067	-0.066319708	-0.137741863	-0.076211533	-0.072159168	0.011853892	0.418568155	0.361209393	0.255545988	-0.255018462
NCRNA00185	0.071874419	0.094262632	0.113841747	0.091486466	0.08108825	-0.046293592	-0.021027716	0.004390076	0.030392397	0.03502742	0.01294611	-0.115603564	-0.078561766	-0.090695792	0.038689133
LY75	-0.599558776	-0.599995888	-0.464435675	-0.456386213	-0.516841609	-0.39044323	-0.376509599	-0.489577766	-0.438743888	-0.419782936	0.319179736	0.612607741	0.613206068	0.586560165	-0.579231073
GRIA3	0.57387601	0.639234956	0.590227796	0.681145705	0.684263132	0.551170131	0.556864059	0.660643165	0.659147422	0.632211222	-0.524167926	-0.547097248	-0.597197527	-0.663653373	0.63668243
BLM	0.290011677	0.237936959	0.123104176	0.316322856	0.294418602	0.265042103	0.291865263	0.350013315	0.335838315	0.271947767	-0.233660231	-0.087880523	-0.249856643	-0.362175101	0.306204894
CCND1	0.285444667	0.234254605	0.197633221	0.120915975	0.146896059	0.170966683	0.179103783	0.212554468	0.127296243	0.126942607	-0.110613266	-0.281645336	-0.234919516	-0.151638276	0.226651512
RNASE6	-0.518925076	-0.465576689	-0.320001298	-0.252897322	-0.342771334	-0.237363321	-0.297041238	-0.350736435	-0.24947694	-0.272639323	0.171022629	0.462716737	0.579624339	0.488968976	-0.481948096
ECHDC2	-0.345143702	-0.327199587	-0.249474887	-0.17526601	-0.209662038	-0.119616553	-0.09729954	-0.182500901	-0.115861749	-0.13101381	0.071604709	0.471773049	0.300837842	0.205489699	-0.260579185
NBEA	0.526677518	0.653446022	0.630404666	0.674025148	0.677108608	0.497334097	0.541904451	0.611124394	0.589412327	0.612553683	-0.498513502	-0.552639163	-0.633827234	-0.664903488	0.636458208
OIP5	0.206158101	0.017680066	-0.220998224	-0.240022657	-0.1744284	-0.379998537	-0.4205	-0.240889135	-0.343708362	-0.408171333	0.506071972	-0.098040072	-0.073012139	-0.025631787	-0.070600089
TMOD1	0.187857773	0.259265483	0.209315539	0.365567817	0.327751502	0.212980491	0.215304887	0.269015277	0.341696564	0.313742068	-0.252090137	-0.242982859	-0.191957639	-0.270899722	0.220423366
TUSC3	-0.010698132	-0.042362504	-0.09278833	-0.22160264	-0.161904862	-0.148069956	-0.170309192	-0.1610557	-0.218926485	-0.209392497	0.211184533	-0.085565666	0.012917288	0.107110778	-0.059407006
SERPINB1	-0.8087131	-0.791736186	-0.680622946	-0.721597251	-0.783167997	-0.647971601	-0.663565216	-0.762598021	-0.714313768	-0.714496069	0.598268477	0.738700979	0.812843096	0.793098572	-0.819283242
CHST7	-0.153808014	-0.116625141	-0.168096884	0.060798117	-0.008397694	-0.007783133	-0.01803881	0.006388837	0.041181643	0.027864005	-0.016414697	0.168684192	0.134100452	0.02230857	-0.105819478
LEFTY2	-0.086881076	-0.04834659	0.029031181	0.043732936	-0.008616152	0.019617691	0.030042049	-0.004781197	0.048507388	0.041782856	-0.081325365	0.013993282	0.106820409	0.083604854	-0.092825136
CTSC	-0.692588746	-0.707585581	-0.571950691	-0.66877196	-0.720584248	-0.520996137	-0.546687838	-0.665584576	-0.604346392	-0.616558248	0.482761488	0.605708749	0.766451261	0.7718663	-0.733499175
CDKN3	0.085954262	-0.107465566	-0.302826804	-0.342709366	-0.287856042	-0.427382456	-0.474876625	-0.335743738	-0.3921888	-0.460706712	0.530201737	0.003708579	0.068369241	0.103700444	-0.185945834
MYO1B	-0.201326846	-0.275766411	-0.253897306	-0.267407949	-0.264740814	-0.074169059	-0.085635633	-0.151697503	-0.19331918	-0.194639375	0.108710945	0.278822534	0.272125699	0.309048621	-0.196489565
MT3	0.228092672	0.315041128	0.299793881	0.548423517	0.466357397	0.311995926	0.320012608	0.403020827	0.4775371	0.455309271	-0.379606521	-0.19374648	-0.242004053	-0.395022265	0.273117539
IFI30	-0.724751103	-0.736899894	-0.556377995	-0.595524142	-0.674412107	-0.454516773	-0.471750711	-0.616500687	-0.51790402	-0.547307019	0.375430468	0.730180439	0.813388529	0.769472793	-0.740918052
MLF1	0.060324256	0.059803485	-0.021298287	0.098070426	0.076562821	-0.098930738	-0.129061927	-0.031671557	-0.033079186	-0.035351629	0.134030164	-0.005965939	-0.058837741	-0.100049073	-0.02110215
SLC2A5	-0.309399673	-0.216831445	-0.054909017	0.040527999	-0.075693099	0.105717714	0.053038401	-0.033721237	0.081993437	0.05363705	-0.172079952	0.266140344	0.362146653	0.254374455	-0.218260917
KIAA1199	-0.443875011	-0.454444558	-0.356040795	-0.297284522	-0.331834762	-0.12346808	-0.099976684	-0.241447793	-0.194426468	-0.177647064	0.069593193	0.517823654	0.467028099	0.42225967	-0.357574068
DDR2	-0.13472183	-0.126571722	0.018378689	0.086925988	0.024848031	0.303005451	0.250898351	0.143368628	0.195787432	0.194359837	-0.332684971	0.16395874	0.202143844	0.176765594	-0.025694179
TREM2	-0.36264553	-0.258107048	-0.098698626	-0.034806012	-0.134791385	-0.149875437	-0.166897851	-0.206098887	-0.089065237	-0.106920089	0.045464225	0.297898167	0.378218639	0.272977906	-0.328493777
COX7A1	-0.129784992	-0.043848722	0.05788526	0.058174211	0.025485446	-0.103980147	-0.043521584	-0.043125146	-0.011355986	0.024349285	0.004794435	0.08120852	0.066055218	0.012189624	-0.100251997
SEMA3A	-0.192986017	-0.229932796	-0.20478804	-0.168170258	-0.182164681	-0.019255999	-0.075660624	-0.115628076	-0.113781663	-0.119328488	0.056268921	0.221753777	0.227090771	0.203326439	-0.165614192
HLA.DMB	-0.574964426	-0.504991192	-0.321499755	-0.344444316	-0.419691028	-0.36664929	-0.3885021	-0.470853023	-0.372211677	-0.372891488	0.279297234	0.499930375	0.589259906	0.534375321	-0.548358316
FCGR2A	-0.573130758	-0.530550323	-0.324279475	-0.287188153	-0.386582035	-0.204968761	-0.223917931	-0.347269277	-0.231496762	-0.241393907	0.101863974	0.558947246	0.652205921	0.577894249	-0.523616078
LTBP1	-0.385923389	-0.392851272	-0.279798364	-0.197434832	-0.253448245	-0.055266824	-0.060578844	-0.169936152	-0.123270797	-0.116088186	-0.009315121	0.480242583	0.383345574	0.33031435	-0.287874793
BIRC5	0.281299867	0.083004909	-0.123145877	-0.192088963	-0.129033826	-0.307575837	-0.334001044	-0.180611293	-0.26751788	-0.340624632	0.420344444	-0.181624303	-0.119406973	-0.05930387	-0.022592823
CTSH	-0.523096029	-0.473380415	-0.291397845	-0.387057726	-0.42434126	-0.332408271	-0.343651315	-0.467528826	-0.38219937	-0.353538603	0.257065184	0.456744436	0.525870361	0.517863956	-0.518908671
DAB2	-0.50481846	-0.456466731	-0.222952947	-0.307011567	-0.367639234	-0.048767049	-0.075361861	-0.257853363	-0.192508178	-0.168058694	-0.010611539	0.418314729	0.546043323	0.563531225	-0.387419588
FCER1G	-0.500073243	-0.44365766	-0.245789461	-0.214356539	-0.312823942	-0.17249092	-0.21283303	-0.302250125	-0.17552565	-0.210304058	0.084013743	0.46721007	0.582045969	0.491854474	-0.474948628
RBM47	-0.776449005	-0.765697297	-0.617542509	-0.603265638	-0.688457591	-0.3866446	-0.397883644	-0.583043989	-0.501009813	-0.504831186	0.327053296	0.760145586	0.784055582	0.757835326	-0.701040361
SATB1	0.595282492	0.684858197	0.732580854	0.628878471	0.658321071	0.54560977	0.597155242	0.61730683	0.607677947	0.628435536	-0.579608917	-0.664966363	-0.625555735	-0.568791203	0.628559506
MATN2	0.202702164	0.252446325	0.265130874	0.413648094	0.345393055	0.319456489	0.295635769	0.333119012	0.361107824	0.358397948	-0.306200561	-0.137785827	-0.194384883	-0.254440871	0.241667833
EPHB1	0.594101925	0.611314717	0.568165683	0.477591066	0.514842543	0.376023575	0.358305073	0.436236075	0.412188754	0.41716717	-0.333043121	-0.67444284	-0.549559647	-0.480063596	0.517754502
UPP1	-0.58072332	-0.600422274	-0.539219315	-0.45360578	-0.54403146	-0.425537522	-0.442766706	-0.50549359	-0.415907106	-0.436718298	0.353219659	0.564467638	0.63647776	0.562084325	-0.634339156
HMMR	0.013455944	-0.167168112	-0.353238193	-0.425413459	-0.360579175	-0.461352089	-0.506425219	-0.400396255	-0.476374678	-0.53319463	0.57492559	0.054413092	0.108025538	0.179366721	-0.228668298
OAS1	-0.346748284	-0.353068302	-0.321888823	-0.256464954	-0.280425422	-0.216570637	-0.252248822	-0.286898274	-0.257785671	-0.2792379	0.224099862	0.465230867	0.347024456	0.279763746	-0.305280426
TMEM45A	-0.089819759	-0.223342873	-0.280461699	-0.260559061	-0.279701901	-0.211743231	-0.261741861	-0.232176096	-0.253940309	-0.276123694	0.255683029	0.154839639	0.257807215	0.290881358	-0.258518613
SASH3	-0.547043942	-0.476812403	-0.254416792	-0.262810705	-0.363737737	-0.222627649	-0.230459073	-0.341824859	-0.229026039	-0.24570888	0.110180403	0.468914519	0.590253865	0.52563715	-0.507357218
ADORA3	-0.285479874	-0.165255255	0.007871521	0.100253455	-0.006332203	0.079432637	0.033945052	-0.022279365	0.091584703	0.073212457	-0.159288033	0.220901317	0.300405838	0.192010023	-0.164528221
TPX2	0.374403339	0.150621323	-0.067130024	-0.06011895	-0.005380481	-0.00179562	-0.085207426	0.043509504	-0.057864456	-0.145107878	0.178673219	-0.191881968	-0.174564852	-0.147133195	0.145572107
CPVL	-0.565576922	-0.518323061	-0.405513103	-0.255824232	-0.362377811	-0.24533519	-0.276572295	-0.349695781	-0.268938573	-0.265391387	0.174815141	0.558765809	0.581768406	0.476772106	-0.47825529
TGFBR3	-0.028388375	0.014219466	0.145532941	0.085943355	0.103370298	0.124664342	0.182605189	0.09198092	0.086484163	0.170246819	-0.19573495	0.062871731	-0.056681981	-0.01733933	0.094686763
HCLS1	-0.423472919	-0.346486277	-0.121796875	-0.058109542	-0.170419562	0.055516129	0.01573292	-0.116975313	-0.007733427	-0.01315642	-0.144324676	0.399497097	0.481324066	0.402982278	-0.311681819
ADAMDEC1	-0.22774257	-0.297684293	-0.264414255	-0.355053317	-0.338015856	-0.353872217	-0.334503737	-0.367426885	-0.382890914	-0.371922874	0.330814902	0.285182947	0.302678433	0.336998389	-0.337863336
MLC1	0.235083101	0.32020718	0.365264904	0.629524182	0.53313069	0.531902133	0.545631895	0.54232902	0.614678871	0.602305787	-0.591425094	-0.119440708	-0.251201872	-0.402484396	0.372843888
FOS	-0.125477041	-0.112935562	-0.044876525	0.056475662	-0.008594195	0.159061925	0.134719861	0.07138215	0.130931421	0.101590021	-0.186490912	0.188049178	0.19837023	0.143168371	-0.066537438
GYG2	0.110026616	0.119977438	0.13443767	0.275271697	0.217912843	0.273682779	0.22268151	0.227999145	0.244829492	0.230470966	-0.238070398	0.034186685	-0.086427178	-0.179390542	0.15123784
SLC39A4	-0.502581753	-0.569542236	-0.552189003	-0.628265897	-0.630063274	-0.585443794	-0.556541968	-0.617431377	-0.598735261	-0.588562552	0.541123762	0.482753063	0.508254075	0.54798122	-0.593838827
OAS3	-0.168837454	-0.205762224	-0.168650455	-0.079137366	-0.105073935	0.100153127	0.024577985	-0.016945117	0.004272286	-0.064031835	-0.040130594	0.36965075	0.221162924	0.14144837	-0.092013686
FHOD3	0.570391588	0.560153917	0.545633883	0.446521183	0.48991814	0.46961195	0.44335505	0.482132204	0.44560495	0.450271829	-0.401942433	-0.583212302	-0.524984335	-0.466996397	0.530778157
UBE2C	0.326745522	0.104587614	-0.125344125	-0.153924109	-0.08793993	-0.198861703	-0.24499019	-0.087946655	-0.182871586	-0.26295529	0.338532438	-0.19510163	-0.146821658	-0.09941286	0.039573489
YAP1	-0.543946179	-0.585701582	-0.551851843	-0.445594195	-0.48686607	-0.273052868	-0.285328222	-0.39176879	-0.373579666	-0.370708008	0.248088229	0.65429901	0.539314878	0.507370089	-0.476750955
MGMT	-0.425616808	-0.428532756	-0.374479267	-0.498235952	-0.48922907	-0.512084543	-0.495287962	-0.523472433	-0.533235933	-0.501805375	0.484458017	0.334037374	0.393425151	0.435110586	-0.467308506
EMP1	-0.275040525	-0.301762306	-0.285064528	-0.047792259	-0.151145178	0.039938117	-0.025963442	-0.060139205	-0.003647379	-0.037176437	-0.024667789	0.361778445	0.354185254	0.256600298	-0.233827677
GMPR	-0.133853816	-0.085395842	-0.035705181	0.071310611	0.023135236	-0.0007101	-0.010677588	-0.016937189	0.024224147	0.019163308	-0.037841294	0.220749541	0.076661527	-0.005789114	-0.065102022
LPHN2	-0.151776061	-0.177026829	-0.203554405	-0.065459406	-0.084348428	-0.010276333	-0.008911196	-0.016600242	-0.040256077	-0.033656554	0.009178267	0.25949252	0.151612406	0.099608938	-0.077871183
GPR65	-0.535557489	-0.487384686	-0.325290625	-0.296393008	-0.385847454	-0.320648849	-0.346991192	-0.413324382	-0.318530414	-0.33208692	0.241124087	0.505132324	0.586437524	0.519082473	-0.523816975
IGFBP2	0.01506982	-0.100861665	-0.200365531	0.024047816	-0.040826471	0.021863236	-0.011337772	0.039377119	0.045194109	-0.014091721	0.009382894	0.182435435	0.135232003	0.020100565	-0.08481558
EGR1	-0.031285447	-0.032305896	0.069133209	0.161292463	0.09922119	0.233285943	0.269171643	0.191706225	0.260217504	0.237895368	-0.314538595	0.137300258	0.098686075	0.032360148	0.016555059
DHCR24	-0.200239159	-0.238367173	-0.251885137	-0.338830844	-0.33426674	-0.216107237	-0.265901262	-0.303568347	-0.321897402	-0.35723095	0.276855294	0.18633134	0.227531963	0.268918342	-0.255018266
PKIA	0.485962795	0.556054934	0.518720256	0.53854374	0.535386239	0.347736782	0.339137177	0.432998126	0.447550091	0.442186348	-0.356563528	-0.534304063	-0.471343499	-0.48749993	0.454002468
IQCG	-0.129739765	-0.142704626	-0.153595114	0.005227924	-0.041943789	-0.053698955	-0.090797239	-0.068748757	-0.016395956	-0.052833184	0.048644374	0.231384171	0.18426422	0.064702049	-0.146763977
TYROBP	-0.474936387	-0.403189537	-0.206099542	-0.19255816	-0.276962755	-0.235709364	-0.247287915	-0.319778766	-0.196752229	-0.208045164	0.119606733	0.420230117	0.523026551	0.451778956	-0.461063377
LRP4	0.415958463	0.545296497	0.519625383	0.684162706	0.663060351	0.555725339	0.594615649	0.639844289	0.651340862	0.661722704	-0.592809202	-0.405312632	-0.513313645	-0.606644731	0.5822956
MAP2	0.753433189	0.786188807	0.679694556	0.746244167	0.764451334	0.53032625	0.529389697	0.689275662	0.661590891	0.622141608	-0.477495221	-0.720066568	-0.734138907	-0.77137211	0.713896363
PRKAR2B	0.19657953	0.250173913	0.321795386	0.309015432	0.270513894	0.246140965	0.224623581	0.237851048	0.255390283	0.261588463	-0.260686332	-0.207481469	-0.169981934	-0.190269651	0.173505166
ANKRD36B	0.33609637	0.343170776	0.482983273	0.325815071	0.386468218	0.521311994	0.564803421	0.4639202	0.468824504	0.486003133	-0.521974922	-0.246861835	-0.354288511	-0.316965316	0.454585457
PLP2	-0.524679682	-0.628625826	-0.616786167	-0.545331262	-0.602284182	-0.422415728	-0.473465812	-0.524168724	-0.470516801	-0.518286611	0.421759566	0.63279735	0.630420566	0.560682206	-0.615430091
PHLDA1	0.31021153	0.24175598	0.123352659	0.237862396	0.224541762	0.254241258	0.199086628	0.290611329	0.246867071	0.198912472	-0.158204224	-0.284255789	-0.185441247	-0.215358672	0.231296053
PLBD1	-0.746135684	-0.778936878	-0.635381186	-0.686348581	-0.725893164	-0.503867537	-0.543781714	-0.681038026	-0.640673467	-0.626064762	0.472160039	0.740087612	0.793691768	0.785634568	-0.737954435
BEX1	0.596267127	0.668951477	0.638553477	0.696435238	0.688383714	0.44655124	0.466893021	0.587993572	0.594637532	0.590992156	-0.451138356	-0.605589579	-0.606234144	-0.635703711	0.577427893
ZNF264	0.13409074	0.125742557	0.192473776	0.278685841	0.257131364	0.422943147	0.467383293	0.383974869	0.354199055	0.372070123	-0.447081328	0.03148097	-0.139254072	-0.179660699	0.281271061
THEMIS2	-0.628662213	-0.57258211	-0.368667946	-0.375561308	-0.467832701	-0.220343468	-0.2616083	-0.409043303	-0.298942422	-0.30570159	0.142910176	0.5484016	0.684799039	0.633678301	-0.563784132
STON1	0.177614043	0.161152716	0.225639838	0.246979644	0.228705727	0.27096782	0.298960814	0.255590001	0.275343171	0.297732423	-0.31284299	-0.139823929	-0.118486332	-0.074442287	0.188923268
LGALS3	-0.594055838	-0.632357795	-0.573917635	-0.458649572	-0.542885552	-0.413258646	-0.402608568	-0.47738416	-0.396575544	-0.42284201	0.337103289	0.678291385	0.647652747	0.523911207	-0.625055017
C1QL1	0.512587847	0.525331117	0.501927452	0.462879331	0.455794873	0.331237611	0.330869606	0.405941081	0.419564252	0.404306302	-0.327368063	-0.58365874	-0.438560559	-0.387066581	0.415145113
GLDC	0.479510113	0.47396803	0.373971863	0.586402391	0.541261724	0.425403489	0.437103816	0.530153061	0.546535544	0.501213623	-0.419536813	-0.347677488	-0.42994722	-0.514585478	0.456127252
TM4SF1	-0.320256219	-0.425233641	-0.477755472	-0.606555707	-0.571716094	-0.554396614	-0.553197462	-0.544019006	-0.606144019	-0.618122511	0.604046782	0.289235631	0.392233914	0.461538135	-0.468109431
DUSP5	-0.250206448	-0.319291783	-0.385882809	-0.269372631	-0.313998624	-0.130428992	-0.170480266	-0.175515524	-0.183097319	-0.243878907	0.174555368	0.317975783	0.329725533	0.274988812	-0.264489481
TNFRSF11B	-0.400538169	-0.430931097	-0.412245819	-0.332167302	-0.36900965	-0.319475561	-0.355924002	-0.366403846	-0.330698846	-0.353771495	0.306455168	0.495142981	0.429946015	0.356365317	-0.421815495
KCNMB1	-0.314743009	-0.263179921	-0.154087367	-0.018340457	-0.114152363	0.041335804	-0.000439588	-0.07382652	0.0102857	-0.003291102	-0.085558179	0.340431009	0.343506783	0.247731333	-0.241185684
BHLHE40	-0.455865742	-0.493496866	-0.440255222	-0.316036522	-0.398805611	-0.091011121	-0.138484388	-0.251286457	-0.193051528	-0.228757614	0.080912561	0.549112627	0.523074966	0.436117443	-0.398620844
SRGN	-0.547359761	-0.525670876	-0.376742382	-0.358463366	-0.443043589	-0.326787811	-0.377416554	-0.444164678	-0.342054369	-0.365491742	0.262663313	0.509447824	0.634042047	0.569707689	-0.567919526
FAS	-0.66819573	-0.688918886	-0.595251676	-0.539501808	-0.601765641	-0.426271334	-0.466244377	-0.556879047	-0.488696609	-0.491003366	0.39361117	0.678310956	0.718339738	0.647166094	-0.653450688
ITM2A	0.305312389	0.39460506	0.429421988	0.479231849	0.458331615	0.25998584	0.271330432	0.355286578	0.345944525	0.365982329	-0.282165778	-0.335036512	-0.339846868	-0.374227807	0.336016408
WSB1	0.269347713	0.297339686	0.418055642	0.343917116	0.357067562	0.405330333	0.454461753	0.398834155	0.443302723	0.428444938	-0.455478678	-0.22080097	-0.283497607	-0.296697725	0.357598279
MLF1IP	0.341512628	0.133166873	-0.07122451	-0.088450614	-0.033940456	-0.186264547	-0.223477367	-0.06920703	-0.151450132	-0.227307836	0.314054155	-0.170002221	-0.163457707	-0.127563121	0.059179608
DTNA	0.206172291	0.334626373	0.378049323	0.608269364	0.518465803	0.516327324	0.482586579	0.513890411	0.580251326	0.562916696	-0.537472892	-0.16095633	-0.256363108	-0.406991107	0.364104496
SLITRK5	0.309024674	0.407516588	0.402058457	0.326847096	0.364904823	0.274697644	0.286266974	0.321882829	0.295317965	0.327888636	-0.265483165	-0.452730624	-0.419039487	-0.364216069	0.398443904
PDE8B	0.275808817	0.418415001	0.463263847	0.544756259	0.503745657	0.497721166	0.502180009	0.495839949	0.56479047	0.568040063	-0.560989315	-0.375849443	-0.341153376	-0.368121865	0.424526799
LPAR1	-0.196477352	-0.148286803	-0.042891707	-0.011412868	-0.060149376	-0.002462809	0.013132139	-0.035913286	-0.010645346	0.021685456	-0.067638287	0.163440687	0.18493511	0.131763114	-0.154508445
OLFML2B	-0.396078383	-0.437896779	-0.274772443	-0.336168983	-0.372635733	-0.123220278	-0.182602491	-0.286247633	-0.256514727	-0.238806757	0.09863332	0.395176636	0.512540065	0.56021758	-0.396319719
CCNB1	0.137787191	-0.072639213	-0.297525766	-0.297697566	-0.251381899	-0.404692898	-0.449798051	-0.293648621	-0.370520556	-0.445823999	0.5230899	-0.008988675	0.028019164	0.048882519	-0.154395262
PLXDC1	0.151895148	0.163098578	0.250726574	0.314124652	0.276531284	0.360387305	0.396503192	0.339526948	0.375451634	0.375381102	-0.415147401	-0.049540486	-0.086921811	-0.133783228	0.215363134
PADI2	0.02207758	0.174401479	0.352916077	0.405744213	0.305175733	0.329018269	0.333332265	0.288308506	0.390646154	0.369013365	-0.427152174	-0.08488056	-0.044306546	-0.167250946	0.136352798
CKS2	0.138297128	-0.066900842	-0.267961326	-0.344783937	-0.275809254	-0.469119245	-0.499820538	-0.350852332	-0.432906683	-0.47777485	0.570437462	-0.063709051	0.013938511	0.084800587	-0.185029897
LXN	-0.392933883	-0.40081083	-0.398824444	-0.381408208	-0.398084014	-0.399928561	-0.386497886	-0.401775422	-0.397555178	-0.397744122	0.386667425	0.388874086	0.380005655	0.365754796	-0.393413636
WASF1	0.597901873	0.649544377	0.62490945	0.481556244	0.530110051	0.346454317	0.370270516	0.461957194	0.396990076	0.407540654	-0.326335061	-0.691001811	-0.593336632	-0.519488549	0.533254969
PGAM2	0.09440046	0.124780405	0.127987877	0.20592216	0.178278617	0.107559645	0.081133701	0.115923854	0.145687704	0.14592027	-0.122504414	-0.028383843	-0.105432297	-0.126836123	0.096186629
AGT	0.331897595	0.431828666	0.456252322	0.66057713	0.581941805	0.469379323	0.475780122	0.530492931	0.602468611	0.583955388	-0.522256569	-0.294807135	-0.349820437	-0.487971569	0.415498377
GTSE1	0.464232382	0.284077325	0.131103007	0.078024287	0.140437633	0.071215098	0.061708578	0.163539441	0.07533373	0.01567649	0.039348047	-0.31587589	-0.310302741	-0.258093279	0.262363959
ETV1	0.454663979	0.415553692	0.225342112	0.393714043	0.403940976	0.369275046	0.258297423	0.420109044	0.357049864	0.286816169	-0.201393649	-0.410251019	-0.383042675	-0.443888998	0.444425266
CYBRD1	-0.426883554	-0.431249673	-0.467176613	-0.220982971	-0.28312701	-0.233704468	-0.27292279	-0.271019431	-0.231588211	-0.240275113	0.20777123	0.488637425	0.439973392	0.31465145	-0.366563703
NRIP3	0.015384703	0.117896425	0.196407559	0.055155982	0.068140841	-0.076614754	-0.026794733	-0.013462107	-0.003079154	0.022823435	0.007284329	-0.147432561	-0.079222917	-0.111158221	0.007558433
SYN1	0.29440338	0.470546569	0.540370854	0.473202339	0.461601933	0.309319828	0.35182913	0.381197615	0.391490704	0.425346134	-0.37905106	-0.434350646	-0.420728878	-0.464721558	0.382984567
SLC47A1	-0.143661045	-0.127914942	-0.106462985	-0.054173027	-0.059447747	-0.011838462	-0.003312013	-0.044949113	-0.041273644	-0.031655263	-0.016165041	0.195525157	0.141819005	0.092482932	-0.084066878
LMO2	-0.016371059	0.087280248	0.157755454	0.426899464	0.310458454	0.375791841	0.372939388	0.356943429	0.441473263	0.41654894	-0.440910442	0.090546851	0.001086967	-0.158862341	0.137493172
PDLIM4	-0.305317873	-0.302779379	-0.289585518	-0.170833693	-0.2246182	-0.136850761	-0.136022021	-0.176830062	-0.120086012	-0.158500444	0.090067701	0.339267451	0.322105041	0.253532487	-0.280282476
ITGB2	-0.532291134	-0.469750152	-0.231846514	-0.204887624	-0.312695823	-0.10028187	-0.121587857	-0.269897926	-0.138476552	-0.155948567	-0.009048349	0.525071275	0.606139077	0.515021663	-0.466706893
SYNDIG1	0.141819692	0.271461383	0.36821796	0.329873171	0.287179443	0.188502819	0.217719312	0.229781714	0.274942254	0.290759557	-0.251132208	-0.282255715	-0.175690288	-0.194170107	0.171600739
CCK	0.092489019	0.265942022	0.317130983	0.245418586	0.242956239	0.008880248	0.045973889	0.100490387	0.123208623	0.152897644	-0.074255466	-0.280879045	-0.243638581	-0.282009014	0.158800799
SHOX2	0.098034374	0.026498932	-0.053110296	0.144702092	0.125407821	0.095800033	0.103816235	0.153868792	0.146332064	0.121765125	-0.0859792	0.100298629	-0.05941566	-0.153761562	0.09586488
IFIT3	-0.167881902	-0.134740406	-0.06988611	-0.038525557	-0.064861639	0.023204337	-0.038958415	-0.049470407	-0.044201269	-0.067393391	0.000595037	0.227297421	0.162715609	0.121869746	-0.110388544
GPRC5A	-0.504473351	-0.545318749	-0.507395773	-0.589056646	-0.602654238	-0.390303396	-0.390378698	-0.513198283	-0.496866088	-0.492293179	0.377196553	0.463109176	0.509046554	0.542270834	-0.52055279
ENOSF1	-0.328677497	-0.348109871	-0.305222143	-0.436420276	-0.402828089	-0.33066234	-0.288408187	-0.36937813	-0.367338801	-0.365362148	0.310763427	0.263911734	0.293639476	0.342340137	-0.313438938
COL16A1	0.056200147	0.051577415	0.171858658	0.215401872	0.20051693	0.279510906	0.347632367	0.259472161	0.291671793	0.312004286	-0.341772481	0.117162854	-0.055961036	-0.132440732	0.158752981
TMEFF1	0.639185799	0.649915006	0.550144099	0.481444786	0.530746211	0.31979186	0.307083821	0.448310716	0.362728643	0.371270619	-0.254875968	-0.69185319	-0.610220597	-0.539649802	0.53923044
IGSF6	-0.363227735	-0.28251326	-0.10015101	-0.179655206	-0.225050059	-0.26565669	-0.228969886	-0.28384604	-0.214859977	-0.208316631	0.165217513	0.281514548	0.343752983	0.305884726	-0.355337613
ZIC1	0.363978987	0.375381848	0.386531612	0.560112191	0.510702643	0.451530644	0.4730605	0.51446372	0.55090354	0.525620353	-0.493916001	-0.249997712	-0.314286486	-0.395586475	0.392354705
TNC	-0.042089734	-0.064216125	0.039569069	0.191470651	0.107021093	0.32780021	0.309982054	0.227289788	0.309619692	0.272926335	-0.36597966	0.210591347	0.144890233	0.044498667	0.01276013
GLT25D2	0.211694642	0.324569074	0.3320471	0.533762495	0.481769499	0.484732815	0.494279631	0.491807205	0.539679286	0.539417974	-0.535960646	-0.202365645	-0.249186101	-0.358373433	0.377617043
EVI2B	-0.54495537	-0.446826901	-0.245239492	-0.222494465	-0.312772354	-0.167797338	-0.197185747	-0.311397077	-0.226728234	-0.213199579	0.086106048	0.472852874	0.550517666	0.478560315	-0.441700556
VLDLR	-0.110215894	-0.170078337	-0.178431647	-0.237017797	-0.248261694	-0.202108977	-0.218364877	-0.236447539	-0.228825422	-0.236407429	0.197406593	0.110240632	0.196335373	0.233476223	-0.235207788
MPPED2	0.581350118	0.579883805	0.481128792	0.501914109	0.548869463	0.299032128	0.343290943	0.469635351	0.398785162	0.40761992	-0.279392142	-0.480138719	-0.595132373	-0.602744168	0.545313851
MSTN	0.31618354	0.373463335	0.303088216	0.306282599	0.347084706	0.139276735	0.1326965	0.238271509	0.203938407	0.227528398	-0.12217396	-0.370556136	-0.375522669	-0.339710719	0.332504534
COL4A1	-0.017677169	-0.112098888	-0.068878599	0.072923769	0.00678664	0.209201216	0.188733874	0.131789374	0.163298002	0.123461747	-0.213180722	0.214358587	0.188291105	0.135619754	-0.038659863
PAQR6	0.342850526	0.514633455	0.608419038	0.702083093	0.639564596	0.538360367	0.557911594	0.5843128	0.646598796	0.643156692	-0.609815745	-0.375546836	-0.431391323	-0.546972414	0.482535938
BMP2	0.16603306	0.199260437	0.18031293	0.108916168	0.134347941	0.087446055	0.095759677	0.127125374	0.092938058	0.129108837	-0.081344581	-0.316813446	-0.181892562	-0.09533351	0.164022794
ADORA2B	-0.150985834	-0.196262829	-0.21901825	-0.194591247	-0.213829318	-0.203958818	-0.221143927	-0.201725179	-0.196994413	-0.212157123	0.209350214	0.157792671	0.223197585	0.180061128	-0.255124142
MMP7	-0.453601464	-0.501597265	-0.410316311	-0.503259312	-0.513631184	-0.37755624	-0.380405205	-0.470439019	-0.420040244	-0.433256936	0.334676386	0.428828445	0.516674869	0.525207672	-0.516503678
TPD52	-0.301167288	-0.27559257	-0.345316201	-0.277235592	-0.284021066	-0.229490431	-0.320852474	-0.298950353	-0.317884454	-0.306148126	0.304271566	0.25016789	0.291198094	0.253595216	-0.266614521
COBL	0.271669102	0.37366172	0.442325165	0.504089933	0.440910173	0.384673716	0.426372698	0.417686943	0.477984843	0.463050165	-0.438354038	-0.244204982	-0.30897162	-0.405276363	0.325643564
HOXA1	-0.145900854	-0.165492348	-0.130033321	-0.111082433	-0.12925181	-0.101968567	-0.085559072	-0.132172024	-0.124822901	-0.113322739	0.084600789	0.261522633	0.132494446	0.104694465	-0.123986607
PCDH9	0.26885694	0.396479136	0.470591661	0.677762369	0.585944362	0.548205494	0.592919967	0.589356273	0.654302832	0.653432235	-0.63811256	-0.215355379	-0.32429564	-0.478841921	0.42292088
PYCARD	-0.710973371	-0.670390341	-0.485211977	-0.535655191	-0.599905164	-0.524665628	-0.51184209	-0.619777848	-0.53638342	-0.517691811	0.407276545	0.629887736	0.721828819	0.697720456	-0.708319167
APOBEC3B	-0.260612088	-0.403005155	-0.488721247	-0.503854537	-0.491190925	-0.486280827	-0.500384401	-0.485228102	-0.539537223	-0.542550823	0.535198047	0.349671719	0.344694087	0.398201248	-0.410901726
DUSP6	-0.129093626	-0.186336969	-0.218028548	-0.025824985	-0.083161369	0.015978202	0.011139984	0.005781054	-0.011974476	-0.019852514	-0.007094905	0.279748574	0.193441536	0.111767408	-0.126292361
MEIS2	0.269054995	0.328669807	0.368594602	0.377458954	0.384147474	0.401492004	0.415430315	0.387953288	0.397637014	0.41585193	-0.424987961	-0.27429807	-0.304049868	-0.289356945	0.366696162
TIMP3	0.026073571	0.054142002	0.109730907	0.235232762	0.176975928	0.27443718	0.256331873	0.226996823	0.236292937	0.264654511	-0.282704947	0.010905563	-0.009882179	-0.033814518	0.121200721
HSPB2	-0.223431737	-0.129230726	-0.024982191	-0.066592718	-0.101483125	-0.139348965	-0.123735672	-0.15593634	-0.105965905	-0.076603883	0.051889426	0.104259757	0.179205373	0.158951138	-0.19296005
PCSK5	-0.284410815	-0.291544962	-0.254075796	-0.022489759	-0.099959614	0.112593725	0.089908493	0.017423441	0.048641432	0.056241685	-0.136329974	0.415282079	0.29718741	0.196888089	-0.160994937
HERC5	-0.134667701	-0.147020337	-0.087975741	-0.004959058	-0.044295463	-0.004308442	-0.011719916	-0.037651845	-0.006393787	-0.033003593	-0.02099836	0.312367848	0.156616944	0.080156476	-0.116404132
EMP3	-0.371602896	-0.427322021	-0.382249888	-0.147218253	-0.26073625	-0.087010687	-0.13169512	-0.167629208	-0.095830681	-0.147907246	0.050975581	0.532383885	0.469857455	0.295430106	-0.376554529
CA2	-0.02142201	0.097947475	0.123266854	0.339000057	0.24215453	0.154023877	0.150489434	0.194757985	0.26264219	0.23764214	-0.215287665	0.029385615	-0.018291863	-0.182957965	0.069027523
NQO1	-0.532542968	-0.580054663	-0.585082502	-0.67103315	-0.666774121	-0.580659174	-0.629321024	-0.653707774	-0.675292956	-0.67361448	0.615082622	0.459998125	0.561014099	0.572481659	-0.624602377
DGKB	0.456668333	0.534331246	0.528616862	0.464341455	0.485767474	0.246186219	0.25441768	0.354961686	0.332988668	0.352831419	-0.229094514	-0.516321936	-0.508158313	-0.489171164	0.443403553
ANXA1	-0.559422241	-0.598044249	-0.549725139	-0.368275014	-0.467018971	-0.217462731	-0.273156916	-0.362781309	-0.30166254	-0.333171052	0.204890548	0.680457499	0.624417025	0.506769618	-0.529636918
CCNL2	0.250694029	0.209565324	0.230666196	0.186964122	0.248626598	0.344697078	0.330679252	0.317918127	0.311221209	0.267892488	-0.279633996	-0.120616268	-0.252874588	-0.261664113	0.342693613
GYPC	-0.426505205	-0.404458741	-0.251328759	-0.282469033	-0.338111412	-0.254447174	-0.256422859	-0.335342538	-0.272772503	-0.251566174	0.175369312	0.36042279	0.468433889	0.433205553	-0.441019638
SYNGR3	0.26065566	0.384608899	0.39844255	0.341405037	0.346953775	0.207521564	0.243195592	0.28756893	0.281679207	0.323344139	-0.255143508	-0.403047166	-0.353508172	-0.389592721	0.299170015
TLR2	-0.640774491	-0.572391737	-0.359725037	-0.33570754	-0.435510041	-0.248297598	-0.277448793	-0.412600102	-0.288382287	-0.298880185	0.154048658	0.604694464	0.684579422	0.609451579	-0.564483145
LIF	-0.432554207	-0.454006531	-0.351252058	-0.267304921	-0.352474583	-0.12100491	-0.101191303	-0.219434938	-0.132515471	-0.162273911	0.052275135	0.464582708	0.480192421	0.426061848	-0.397261805
COL4A2	0.008021925	-0.082750626	-0.038984593	0.116873126	0.04821347	0.268684625	0.260334068	0.185643474	0.216980816	0.186592377	-0.283068828	0.195997211	0.14740494	0.089970113	0.009975994
AKR1C2	-0.276859589	-0.245042189	-0.218931996	-0.423325263	-0.36373987	-0.400880006	-0.383738079	-0.42047277	-0.469727007	-0.406116547	0.413093239	0.105144488	0.186343809	0.298732377	-0.281989591
TMEM140	-0.482457691	-0.432131754	-0.275093221	-0.251107156	-0.308699275	-0.225855404	-0.177507869	-0.298095102	-0.203837367	-0.19618782	0.090809091	0.487803656	0.483350218	0.40754657	-0.425849399
ABCG2	0.200965589	0.348060652	0.332838963	0.46053086	0.430618112	0.269017676	0.271569128	0.348449671	0.348677306	0.37307827	-0.288680892	-0.271989128	-0.313201818	-0.374371343	0.349779601
TOM1L1	-0.469414656	-0.52248256	-0.550245638	-0.507209446	-0.527932347	-0.501763242	-0.51244067	-0.544498976	-0.531887728	-0.540931203	0.523240272	0.548869879	0.47139042	0.418647519	-0.520247542
CASP1	-0.677305707	-0.670973889	-0.535588058	-0.454191453	-0.538190754	-0.412191784	-0.431536719	-0.523568596	-0.427155737	-0.459278979	0.340356699	0.736391136	0.715734416	0.644075315	-0.63955165
PPP1R9A	0.390393531	0.459991528	0.509734391	0.410171711	0.443309521	0.392188144	0.432037384	0.424006969	0.415840929	0.431929817	-0.398032136	-0.426938707	-0.460166747	-0.408164661	0.45911271
RGS16	-0.171041542	-0.192663994	-0.137707615	-0.112951356	-0.157833135	-0.090931706	-0.088473055	-0.119467508	-0.056724863	-0.099000758	0.046799801	0.223781963	0.258204406	0.196128487	-0.216491376
MAPT	0.676884509	0.811572782	0.806630924	0.85445646	0.857140085	0.672350353	0.71088193	0.785375452	0.818819083	0.816578721	-0.708485769	-0.706065758	-0.736213571	-0.785626002	0.763017319
RASA4	0.371443442	0.469490086	0.509032001	0.559755611	0.561145145	0.582896156	0.564283831	0.562315811	0.567786299	0.584619347	-0.564742436	-0.340826988	-0.456804791	-0.464320719	0.552582218
ZFHX4	0.304109859	0.310732955	0.365543776	0.495755233	0.474809835	0.62959929	0.620543317	0.572378868	0.587074053	0.581991554	-0.63026151	-0.145920328	-0.293852062	-0.371660049	0.457752259
MELK	0.25227634	0.022096244	-0.160348858	-0.189783203	-0.137423432	-0.212412456	-0.250422586	-0.135864158	-0.219440187	-0.288332045	0.335310822	-0.057357582	-0.057609589	-0.01610815	-0.023693562
IGSF3	0.282969485	0.269099904	0.186031598	0.264931279	0.28306204	0.205978507	0.231748906	0.270959885	0.237651913	0.242794426	-0.182019265	-0.15910967	-0.293111383	-0.336947041	0.288013852
SPC25	0.254718562	0.061662763	-0.164046697	-0.204328983	-0.137903952	-0.314450062	-0.348152028	-0.179416785	-0.29126598	-0.339874679	0.441885789	-0.16042047	-0.115731096	-0.053333217	-0.018053056
HIST2H2BE	0.124006864	0.127695363	0.083113266	0.085905778	0.079537566	0.086603162	0.017379829	0.0641141	0.061544534	0.006049974	-0.012035188	-0.164350252	-0.086233824	-0.095234926	0.08381965
DPP6	0.594964666	0.702043807	0.68773334	0.852998298	0.808094207	0.661689888	0.696061584	0.765709502	0.809366898	0.789362804	-0.697619873	-0.534509907	-0.635866769	-0.734893508	0.682538876
CSRP2	-0.127606805	-0.058690194	-0.028494242	0.199585191	0.124293027	0.179743629	0.154057513	0.135995891	0.213159998	0.20639715	-0.227543029	0.151982607	0.109345491	-0.011257237	0.008424265
PDIA5	-0.409998259	-0.563721624	-0.546915361	-0.583767563	-0.57990699	-0.337618224	-0.38563747	-0.47216716	-0.468897532	-0.495093386	0.387874245	0.520108797	0.544194494	0.58167362	-0.486993106
FGL2	-0.578204624	-0.545075425	-0.368171641	-0.374748691	-0.431194527	-0.31668645	-0.343030882	-0.449497857	-0.354186518	-0.357759562	0.246492826	0.569755113	0.622295885	0.565157589	-0.536306964
FOXM1	0.43099412	0.257483479	0.075469576	0.096345868	0.134191879	0.10581887	0.076464307	0.169982645	0.089248889	0.018785039	0.012864805	-0.250020361	-0.275408774	-0.252124108	0.252560489
GEM	-0.240340643	-0.252608113	-0.166405156	-0.10394829	-0.154334094	0.021447814	-0.039587277	-0.114685429	-0.037920686	-0.04976844	-0.046690299	0.253784413	0.315560623	0.306248916	-0.20673188
MYBL1	0.477891582	0.362846515	0.236513729	0.211548262	0.252474324	0.169654302	0.136952494	0.23685757	0.161796427	0.124403273	-0.067002909	-0.359065431	-0.362880878	-0.345090295	0.330238974
CRIP1	-0.452935012	-0.560005125	-0.521897312	-0.620390463	-0.613642275	-0.539070362	-0.536982349	-0.592769818	-0.597538217	-0.597392329	0.523616616	0.493461445	0.533186897	0.577284916	-0.582896231
GINS2	0.306862981	0.120679762	-0.096834744	-0.138698656	-0.066333502	-0.295110617	-0.314931932	-0.142095548	-0.224286648	-0.294819815	0.414120223	-0.171829091	-0.175363225	-0.122925084	0.02603622
PAX6	0.244746673	0.337417583	0.370959849	0.503118338	0.478504413	0.406479947	0.415230345	0.442033186	0.49271872	0.481738663	-0.459028792	-0.174027217	-0.31606056	-0.414644115	0.37733673
LPHN3	0.613070321	0.678133723	0.651386444	0.752336374	0.712657625	0.608457138	0.615789637	0.696388073	0.709784005	0.682752326	-0.602360148	-0.605830292	-0.576503871	-0.613799209	0.623011329
NAP1L3	0.524203389	0.665682613	0.663509276	0.713629393	0.702289981	0.538397284	0.517206386	0.61533297	0.610147571	0.629519573	-0.533892978	-0.615561421	-0.583484972	-0.59166215	0.604341223
PRC1	0.389214571	0.193803354	-0.009927329	0.001464896	0.051337491	0.028252369	-0.014421305	0.095973992	0.001603884	-0.080460747	0.111515191	-0.203913936	-0.217048189	-0.187634297	0.188202965
PID1	0.495963027	0.583008447	0.537947531	0.582815108	0.590980445	0.370291853	0.377507425	0.480651415	0.461672987	0.479362783	-0.364311723	-0.548311444	-0.538034492	-0.55105967	0.52409355
GUCY1A3	-0.108958004	-0.097554705	0.040572926	-0.090547406	-0.083971878	0.034560147	0.019318669	-0.058968546	-0.062058581	-0.029692225	-0.039763244	0.0730525	0.154122441	0.214054057	-0.087502938
TRIM22	-0.455481845	-0.402183534	-0.233745097	-0.10103052	-0.191182188	-0.047537605	-0.0592267	-0.162188679	-0.058403918	-0.078447243	-0.029970762	0.559275575	0.455046167	0.337902762	-0.325371462
NTSR2	0.200203331	0.337361808	0.411481114	0.424616445	0.412677074	0.279224929	0.290605151	0.31378768	0.324759863	0.366935872	-0.311630705	-0.235044412	-0.329134009	-0.400136431	0.331056568
ERBB4	0.378533405	0.528769992	0.563227227	0.595120751	0.577202867	0.47638791	0.497756889	0.519991294	0.522567915	0.55688715	-0.498193059	-0.42850378	-0.512064112	-0.542835497	0.513679312
GRB10	-0.226703057	-0.292843513	-0.311348835	-0.172010589	-0.21655775	-0.079159523	-0.073577592	-0.111183447	-0.070145365	-0.10431108	0.050793178	0.328716889	0.305647971	0.215892512	-0.237913252
KIF20A	0.244171092	0.026644817	-0.13892116	-0.185227194	-0.136867845	-0.151336218	-0.189234081	-0.096800663	-0.184803713	-0.253704463	0.274156934	-0.092807685	-0.059819181	-0.007099624	0.004610275
NCF2	-0.68123405	-0.639126467	-0.454791102	-0.490886252	-0.55893667	-0.32623542	-0.356431762	-0.499373699	-0.4204635	-0.429167207	0.265907627	0.63296071	0.717769962	0.663825486	-0.624970837
C10orf10	-0.348659399	-0.322444508	-0.229064885	-0.126473561	-0.191479323	-0.06970612	-0.051040849	-0.129351807	-0.046762765	-0.058827943	-0.026613149	0.388301926	0.382845828	0.307620665	-0.289652057
SERPINA3	-0.022150014	0.038118773	0.147184352	0.32076187	0.201220737	0.203131496	0.198695197	0.189262556	0.300498328	0.270561738	-0.302081691	0.083698104	0.09434557	-0.043843509	-0.01389214
CXCL9	-0.417136889	-0.485246053	-0.413709546	-0.498353265	-0.486455351	-0.415753286	-0.411719215	-0.48611765	-0.476220817	-0.479322035	0.399303427	0.508364258	0.472261434	0.500041915	-0.48130359
HSPA6	-0.27747594	-0.30244532	-0.222104897	-0.15694693	-0.213608316	-0.065426089	-0.053093837	-0.130243464	-0.028192281	-0.075551739	-0.019077066	0.344740139	0.361815773	0.298160877	-0.279959214
THBD	-0.615635332	-0.620247438	-0.456872144	-0.4983572	-0.557929081	-0.326574614	-0.315458159	-0.472430776	-0.400936713	-0.387816895	0.24977234	0.588308348	0.682823942	0.687259876	-0.607633867
STK17A	-0.018441728	-0.03262587	-0.127340249	0.158440282	0.086480833	0.079055889	0.033212082	0.107641142	0.131415339	0.091033473	-0.055773053	0.084964422	0.069941867	-0.077954111	-0.010291294
PXDN	0.077667599	-0.011054967	0.110976452	0.078652127	0.060947188	0.302180796	0.318627726	0.200913222	0.222109015	0.213334811	-0.324496436	0.090590863	0.053184747	0.06337459	0.092010647
MEST	0.109749821	0.050054516	0.006456843	0.122137952	0.085479175	0.041802333	0.043703951	0.087425294	0.10727713	0.05351364	-0.0374346	0.031853396	-0.031476319	-0.069512056	0.057639429
NPL	-0.49256427	-0.407531779	-0.217539216	-0.222601684	-0.304154315	-0.190618523	-0.212214235	-0.307418532	-0.23261347	-0.227481972	0.114554039	0.43393155	0.50380217	0.443814158	-0.418936344
PTGS2	-0.507737152	-0.527439846	-0.419260264	-0.471573066	-0.515217953	-0.344076366	-0.327057405	-0.443930218	-0.393338158	-0.391673819	0.28576215	0.476198943	0.539340155	0.563617924	-0.502152296
DENND2A	0.257781363	0.290572726	0.259590485	0.557863228	0.477009368	0.460638671	0.470475406	0.506561655	0.545000488	0.512554892	-0.486535852	-0.097026193	-0.258385402	-0.416591062	0.359637915
GADD45B	-0.4046798	-0.364645791	-0.281817026	-0.127721079	-0.22359565	-0.026047775	-0.045655718	-0.123399457	-0.041487811	-0.050940389	-0.03108795	0.40929663	0.414141546	0.311175947	-0.30736342
ODZ4	0.079978103	0.175511088	0.310316637	0.441126036	0.368192212	0.491239684	0.524725247	0.430987193	0.527342578	0.532150118	-0.585540436	-0.028175455	-0.105989302	-0.175811516	0.259537925
UCHL1	0.166185091	0.216597629	0.185382232	0.15698007	0.168139378	0.007981032	-0.020429609	0.079220072	0.091739914	0.064971019	0.005846766	-0.248449959	-0.144267405	-0.169438326	0.095439681
C3AR1	-0.528783931	-0.432788844	-0.203621655	-0.188200718	-0.281210853	-0.145233115	-0.162624522	-0.283111649	-0.164560472	-0.16267164	0.0379887	0.463140604	0.555625548	0.477994611	-0.439815454
CHST1	-0.00296829	0.152468206	0.304501144	0.31261083	0.260064962	0.292197009	0.316987081	0.257039751	0.302844656	0.346995521	-0.378449554	-0.089067399	-0.088251477	-0.148769784	0.155427266
NES	0.349839353	0.360723986	0.358765087	0.620187398	0.542152382	0.598298323	0.58563808	0.610607115	0.659735194	0.610807801	-0.610356379	-0.193794975	-0.287222652	-0.41377341	0.430182177
SLC16A4	-0.269795679	-0.231535279	-0.210177628	0.003971491	-0.081128441	-0.048476828	-0.079004552	-0.092015284	-0.049304065	-0.047016851	0.026058444	0.323900398	0.239109815	0.139474778	-0.182058204
SEMA5A	0.409582595	0.419675574	0.415128507	0.585220918	0.516807985	0.530579384	0.528348572	0.555583005	0.578227899	0.551435442	-0.51192134	-0.324118733	-0.342899558	-0.440579514	0.436699993
ACSL1	-0.56592592	-0.496279165	-0.313473702	-0.392449191	-0.449975303	-0.192806947	-0.243822954	-0.386855511	-0.326583753	-0.314033261	0.169475986	0.462873917	0.58476789	0.567696091	-0.474215213
RND3	-0.197353262	-0.237007815	-0.189266742	-0.208272898	-0.228444043	-0.088299142	-0.117358381	-0.177105325	-0.170601697	-0.138736029	0.086704588	0.221453973	0.278835703	0.298670062	-0.225978519
C21orf7	-0.285473913	-0.263329041	-0.257301867	-0.105719425	-0.171844213	-0.137175209	-0.165156344	-0.157821894	-0.100049298	-0.135067585	0.100830689	0.309305638	0.310870383	0.237668984	-0.274338002
ERBB3	0.302614142	0.325049142	0.360520438	0.125777663	0.171198129	0.058309423	0.099885055	0.116890566	0.070544467	0.074608093	-0.046278547	-0.390397176	-0.300409097	-0.217742632	0.21953324
GAS7	-0.137129309	-0.075691081	0.012761916	0.148591215	0.073745415	0.221025015	0.197356392	0.129207337	0.195569823	0.190797489	-0.25613338	0.161041492	0.170122018	0.051129318	-0.028936267
EGR2	-0.189624499	-0.188265083	-0.134216298	-0.05979773	-0.109556949	0.009008307	0.028375919	-0.039098625	0.008772806	-0.005118985	-0.064610759	0.201639075	0.25230691	0.231609182	-0.16825251
EXOC5	0.171072913	0.133874778	-0.026813615	0.101560325	0.103861485	0.216235924	0.018629212	0.149810036	0.076914655	0.000447319	0.003829286	-0.151096907	-0.096529549	-0.135223213	0.188010379
LACTB2	-0.273207282	-0.228107325	-0.25166961	-0.277683213	-0.274576832	-0.416221494	-0.395485511	-0.36238197	-0.402362906	-0.354200139	0.405834332	0.188332967	0.193780196	0.211735815	-0.284511621
ANGPTL2	0.323254034	0.311249932	0.335085497	0.366013253	0.352266752	0.400396644	0.380523969	0.399397596	0.416544655	0.39477786	-0.394275998	-0.290226273	-0.22655461	-0.210829988	0.316522211
ZNF365	0.232259888	0.394797395	0.425589359	0.397830407	0.389776652	0.235593612	0.251058365	0.312302574	0.318034467	0.337508381	-0.284019199	-0.429178976	-0.325199318	-0.362707809	0.306581366
CD53	-0.520078523	-0.446447569	-0.239129571	-0.226400636	-0.317112934	-0.213294857	-0.243150552	-0.336766571	-0.212353671	-0.233186306	0.115621618	0.466588103	0.573356287	0.487920712	-0.484200125
PPL	-0.370878306	-0.394986392	-0.34625909	-0.418663293	-0.406890811	-0.257340107	-0.233392113	-0.346996258	-0.322744325	-0.320008553	0.233685152	0.391764733	0.353409543	0.387691872	-0.347986845
WWTR1	-0.34086966	-0.352998333	-0.240359993	-0.100359552	-0.192605692	0.00604882	0.003000469	-0.08308812	0.006110869	-0.022869004	-0.064751294	0.455893098	0.405187906	0.304105602	-0.296434454
ITPKB	0.046362135	0.173701241	0.294224735	0.493162518	0.385870433	0.512937426	0.506528513	0.444307955	0.525716493	0.52658668	-0.597404868	-0.003803684	-0.086086712	-0.216644841	0.240015808
MFAP2	-0.198063384	-0.364135983	-0.358789686	-0.472630181	-0.429922647	-0.318103485	-0.349420654	-0.371757361	-0.430054666	-0.430223321	0.367929971	0.261426419	0.338635782	0.428675307	-0.336777411
H2BFS	-0.324509862	-0.427244164	-0.475937591	-0.575364026	-0.544920741	-0.450072309	-0.542712656	-0.531303608	-0.557849634	-0.609731741	0.546816072	0.296453223	0.409573688	0.464306388	-0.439378854
CD74	-0.330067327	-0.285861227	-0.109110063	-0.028756212	-0.120513655	0.069467411	0.008425009	-0.077660855	0.016289607	-0.015576567	-0.112876666	0.370838443	0.420079854	0.341985355	-0.272751326
ICAM3	-0.652859892	-0.727381803	-0.702191902	-0.650601025	-0.691399917	-0.64603787	-0.644779598	-0.684061324	-0.656220139	-0.643817127	0.600657685	0.688508863	0.674608778	0.610946357	-0.721442338
HPSE	-0.417112981	-0.411113654	-0.300174798	-0.408286002	-0.438608882	-0.360925574	-0.379119486	-0.432053086	-0.389182688	-0.410184563	0.316682736	0.347336895	0.463676059	0.483475892	-0.466324154
MYRIP	0.189861787	0.320240938	0.388882947	0.405803243	0.381012619	0.337675259	0.338002041	0.331000294	0.336006281	0.377742978	-0.372431462	-0.216974177	-0.275731959	-0.296089741	0.321452909
FXYD7	0.310348166	0.3981478	0.375494671	0.335506751	0.32340235	0.145927915	0.156528302	0.238304801	0.220716214	0.22801355	-0.155578648	-0.426422872	-0.343816462	-0.359273656	0.275743642
FCGR2C	-0.662275462	-0.668618429	-0.531503021	-0.485252856	-0.567390779	-0.320077056	-0.39847215	-0.502280177	-0.399501617	-0.44156908	0.283880716	0.649235829	0.765542007	0.694323114	-0.645439652
FLRT2	0.139295279	0.180603506	0.286565103	0.206077183	0.219757497	0.330132065	0.315386619	0.242117037	0.244615192	0.294413521	-0.334587402	-0.156074238	-0.15791009	-0.11822739	0.235874253
IL13RA1	-0.697682697	-0.704059534	-0.604516577	-0.552517641	-0.632052187	-0.353461074	-0.460978278	-0.554169787	-0.508024316	-0.520743768	0.389407337	0.666350503	0.748255036	0.669138542	-0.640180596
CEBPD	-0.383812404	-0.364112092	-0.231156291	-0.06906399	-0.186129433	0.038069655	0.045861503	-0.076513074	0.037983433	0.020406943	-0.135353714	0.460031703	0.446227855	0.350664544	-0.304051002
LRRC16A	-0.330292642	-0.306502849	-0.31458788	-0.178221128	-0.205023232	-0.12664264	-0.107539477	-0.162678338	-0.142944788	-0.139686056	0.092723263	0.409339749	0.249156726	0.156806999	-0.211300119
PION	-0.540589829	-0.511695971	-0.373074926	-0.30894829	-0.369268496	-0.232882598	-0.205584324	-0.337862711	-0.223490508	-0.237642742	0.147674923	0.622521807	0.531207114	0.4271874	-0.458045491
SPON2	-0.323280055	-0.397203361	-0.334331022	-0.323878546	-0.352535906	-0.156402817	-0.164774835	-0.26053875	-0.244107753	-0.242969751	0.133254303	0.399899607	0.422928639	0.422496925	-0.345345848
DUSP26	0.538350784	0.635954958	0.624105321	0.457864423	0.519420659	0.25237763	0.296776788	0.393540731	0.363297978	0.394019546	-0.271320081	-0.701847606	-0.6086114	-0.537555241	0.509280983
TAC1	0.138147515	0.24431214	0.229498803	0.268616602	0.259323964	0.091651752	0.117767589	0.178929268	0.156994484	0.187917092	-0.111538808	-0.199242626	-0.246120153	-0.300281138	0.205969257
FGF1	-0.024583874	0.118965593	0.211236656	0.439469475	0.330720038	0.371270892	0.349502406	0.337223529	0.411725662	0.403225141	-0.421711715	0.042699228	-0.031286208	-0.205805999	0.149655212
TRMT2B	-0.028827603	-0.043847866	-0.068255851	0.025503902	-0.002534274	0.146300034	0.092094374	0.08004862	0.028301513	0.00405973	-0.083355459	0.130729637	0.028265548	-0.004934721	0.069987556
AHCYL1	0.233132794	0.356983211	0.393970219	0.543839627	0.483097862	0.440127278	0.433892173	0.45543583	0.496676054	0.500098801	-0.471890649	-0.219919057	-0.333568058	-0.413904709	0.390536745
LTBP2	-0.664473934	-0.682058796	-0.491782402	-0.565684331	-0.603718909	-0.300814184	-0.298889214	-0.503935144	-0.43655582	-0.406996848	0.232277149	0.642647479	0.704765396	0.738563081	-0.610519312
POU3F2	0.428044052	0.428601449	0.427973736	0.580284185	0.562274141	0.54345381	0.568028861	0.607948664	0.634197651	0.595143166	-0.567641472	-0.268154827	-0.395069846	-0.492433307	0.495457079
ASTN2	0.364584639	0.455222523	0.461434559	0.53210364	0.485959267	0.440351001	0.412576166	0.448767357	0.473382542	0.470060841	-0.433817255	-0.407376869	-0.369408039	-0.382818797	0.403370423
TLE2	0.401873214	0.394880215	0.297498959	0.41270931	0.408644	0.308301728	0.335640543	0.413574963	0.388850433	0.376590967	-0.294452502	-0.324245875	-0.407857318	-0.450798092	0.40663949
TNFRSF12A	-0.450700528	-0.516830833	-0.572584715	-0.410536083	-0.485301966	-0.345813252	-0.398179531	-0.403244573	-0.340654219	-0.414632472	0.350118529	0.493331322	0.53337719	0.430297172	-0.522325856
KIF5C	0.63700511	0.760222044	0.814052017	0.825503236	0.80746849	0.714131916	0.735316637	0.773483832	0.808796891	0.807108461	-0.756043949	-0.672349757	-0.651975005	-0.695154014	0.704315351
LSAMP	0.610808034	0.664095502	0.674324243	0.720414184	0.708275993	0.562042452	0.555054123	0.639917852	0.662257404	0.65194845	-0.552038979	-0.604333499	-0.58687247	-0.632446984	0.60170558
CSF1R	-0.357937709	-0.24986428	-0.018941271	0.034087637	-0.07777006	0.134946616	0.10009992	-0.025772089	0.091899513	0.087293564	-0.229994169	0.289319315	0.390500525	0.315484842	-0.222771318
CCR1	-0.539247447	-0.479091737	-0.22688684	-0.246053266	-0.345829931	-0.172215602	-0.144883049	-0.294693586	-0.179331752	-0.180115111	0.024719	0.520502711	0.589415989	0.544498519	-0.494640757
VWF	-0.005391876	0.053800381	0.164726074	0.273414511	0.215910036	0.299964793	0.340014352	0.253346748	0.30262032	0.329177829	-0.385089992	0.039481028	0.009581898	-0.029356646	0.121205318
BHLHE41	-0.251098037	-0.124793082	0.043028348	0.185558021	0.085997384	0.249994721	0.227007872	0.124165673	0.233817104	0.240298086	-0.339663001	0.248405035	0.226072138	0.094572988	-0.062978401
CCNB2	0.248276526	0.031645278	-0.179351741	-0.226589203	-0.159539804	-0.301668188	-0.324559532	-0.188364055	-0.271755652	-0.34395363	0.420458333	-0.105246153	-0.07861225	-0.031611686	-0.035159348
EPHA4	0.10846481	0.175594289	0.274429497	0.342530647	0.314701821	0.368222649	0.393284346	0.319113329	0.381453549	0.413879499	-0.438241688	-0.080114425	-0.131741363	-0.210428465	0.254540086
ACTG2	-0.300783428	-0.3586259	-0.278838356	-0.345409952	-0.35917292	-0.218782846	-0.229499936	-0.304615068	-0.283244251	-0.271659543	0.193400599	0.303031438	0.402444707	0.422654955	-0.375784297
NOX4	-0.099829244	-0.174382509	-0.192288224	-0.064497419	-0.107864651	-0.081075286	-0.056177564	-0.07043062	-0.05399919	-0.068031196	0.037849114	0.244752685	0.197492251	0.165498162	-0.14727714
ACSBG1	0.19023237	0.301381906	0.292662628	0.505750324	0.456064326	0.375792551	0.401042264	0.439099111	0.467285671	0.471691096	-0.415028412	-0.155652113	-0.284449835	-0.42983226	0.345026314
X1.Mar.1	-0.005442641	0.065343291	0.189055805	0.082321975	0.062045398	0.049302999	0.024998498	0.008145771	0.049609221	0.055708602	-0.088263585	-0.110502228	0.056688732	0.09660787	-0.019399895
IL32	-0.544203749	-0.569691954	-0.443746548	-0.442374091	-0.498794219	-0.348805794	-0.351371436	-0.451517218	-0.394856572	-0.402881796	0.287228289	0.579544613	0.583999689	0.550953689	-0.549907153
PTRF	-0.422323174	-0.466234305	-0.378242307	-0.194287581	-0.296888556	0.04065464	0.022633455	-0.111803276	-0.051647263	-0.077934054	-0.080115207	0.564972539	0.500398754	0.400723478	-0.350301637
RAMP1	0.052528025	0.160263299	0.179851805	0.422156906	0.312283714	0.203036271	0.214158807	0.255127141	0.346937537	0.330487315	-0.278714652	-0.058864803	-0.095830617	-0.232007013	0.124372058
IL1RAP	-0.203719222	-0.283251071	-0.341665759	-0.161783473	-0.229317382	-0.156628842	-0.162034964	-0.14429144	-0.120739204	-0.171660119	0.145813623	0.321750197	0.307031723	0.224525658	-0.265533458
PCSK1N	0.467400624	0.533238474	0.504130458	0.565758761	0.550359297	0.385385482	0.390661587	0.479760992	0.487604959	0.495313155	-0.400981985	-0.516066981	-0.459627036	-0.494619912	0.442253247
SGCE	-0.082940719	-0.084927336	-0.121715746	-0.110696999	-0.105482036	-0.149798472	-0.184546577	-0.149710675	-0.142210956	-0.16210703	0.188780761	0.042271083	0.086904102	0.100704311	-0.107211957
CDO1	0.251016781	0.339819601	0.390125953	0.547351433	0.485384227	0.407697865	0.387429177	0.420860463	0.47674648	0.478855075	-0.447248693	-0.207587478	-0.256678401	-0.348739944	0.328414559
NFASC	0.26435971	0.369295265	0.561603239	0.519932952	0.47909876	0.532932979	0.555990635	0.485596559	0.568804946	0.568005191	-0.602283355	-0.256991545	-0.271560439	-0.307951147	0.369198379
NRP1	-0.411266259	-0.479235767	-0.426071274	-0.351843432	-0.405615266	-0.143755118	-0.185706377	-0.274076936	-0.239351316	-0.248287118	0.132546579	0.434542838	0.505331071	0.466631984	-0.394091598
ACTN1	-0.317324985	-0.365557993	-0.256455461	-0.149494036	-0.242280638	0.092596944	0.042018138	-0.077348108	-0.006700529	-0.04533392	-0.127105136	0.45322476	0.434307481	0.370727885	-0.291809914
CLIP2	0.547199846	0.576005897	0.575231658	0.758800018	0.701968389	0.715048587	0.71563664	0.756744581	0.77787803	0.739887669	-0.71857778	-0.420945786	-0.518083665	-0.600281342	0.628599038
SYNGR2	-0.734944812	-0.694735147	-0.54699297	-0.688080307	-0.732089846	-0.612322909	-0.622963845	-0.726896442	-0.674714298	-0.662556419	0.545209209	0.59030983	0.733402059	0.762218121	-0.764170704
DTX4	0.249494971	0.340612969	0.394999484	0.308165749	0.331194639	0.279936967	0.291061654	0.297953773	0.266652753	0.293689258	-0.271918709	-0.304062772	-0.326694422	-0.304731404	0.333693321
CSGALNACT1	0.288674667	0.367172002	0.424477436	0.44362083	0.397725423	0.338047791	0.340337529	0.362605151	0.367221384	0.373429359	-0.351456258	-0.330728675	-0.301604648	-0.333374711	0.326063208
ATP1B2	0.30028564	0.430827364	0.480727865	0.709769206	0.615139754	0.600296529	0.611054215	0.62486266	0.70799999	0.68464924	-0.668409856	-0.257671909	-0.338514454	-0.486398166	0.4471872
MDK	-0.173256664	-0.318874829	-0.380925917	-0.246639949	-0.283298828	-0.224163205	-0.270023753	-0.242966516	-0.227946339	-0.278777725	0.248727569	0.358542862	0.327714969	0.247852569	-0.315807541
CDKN1A	-0.390116117	-0.350672876	-0.275775389	-0.123861382	-0.233857532	-0.099064048	-0.093708558	-0.174358213	-0.071071808	-0.097187274	0.021224405	0.411189096	0.403510621	0.291021846	-0.332573507
SEMA3C	-0.324818059	-0.358372911	-0.278354309	-0.429648501	-0.412656237	-0.23575629	-0.261838501	-0.351397435	-0.381201214	-0.343547707	0.240807264	0.252435971	0.35681049	0.430951303	-0.336658199
PLK2	-0.138857908	-0.16686936	-0.152624307	-0.224530774	-0.208391849	-0.14720635	-0.1607716	-0.169869506	-0.223634217	-0.207059377	0.174231854	0.141112668	0.157066883	0.140486781	-0.144148713
FILIP1L	-0.31191973	-0.309884492	-0.169792199	-0.140307828	-0.188910266	0.059696193	0.040324043	-0.098683722	-0.020093935	-0.028439692	-0.106150904	0.376301182	0.393973026	0.353648095	-0.237387353
ATAT1	0.738774299	0.796526515	0.743870512	0.773441637	0.773331577	0.553474682	0.578018057	0.700741833	0.69537853	0.678544659	-0.556459269	-0.756129822	-0.721466722	-0.724927356	0.702815815
NCALD	0.53697165	0.599858049	0.556871779	0.616857343	0.609988772	0.416794065	0.425213871	0.525161216	0.52658063	0.513875394	-0.422041023	-0.490119422	-0.548832828	-0.597756239	0.537631792
CCNA2	0.27576533	0.066336108	-0.157663402	-0.217929336	-0.139407856	-0.281835977	-0.318283481	-0.166875495	-0.280243125	-0.342961794	0.424952282	-0.148393505	-0.121375067	-0.053698314	0.000105612
ZNF217	-0.507206668	-0.598983227	-0.5707478	-0.461276179	-0.50289542	-0.240809377	-0.272280788	-0.350567983	-0.378500758	-0.379595506	0.250263362	0.655521756	0.548347195	0.526131324	-0.456328908
COL15A1	-0.478962823	-0.573420965	-0.471772179	-0.556994787	-0.563273617	-0.332599832	-0.355301548	-0.459447006	-0.471057618	-0.455926211	0.33524094	0.50032975	0.584398884	0.641117378	-0.521893409
C1orf106	0.432195084	0.339097218	0.244979089	0.110860658	0.176219505	0.064538235	0.070033805	0.142484003	0.052368435	0.030939441	0.032611619	-0.371816617	-0.359941233	-0.254257171	0.27966204
ST8SIA5	0.314186479	0.328970906	0.257200284	0.338866686	0.320836141	0.171061002	0.222395855	0.301546285	0.304888006	0.271557319	-0.197261262	-0.259928273	-0.309958896	-0.363020302	0.282425742
SMAGP	-0.525258936	-0.640816889	-0.669674388	-0.691619015	-0.680656113	-0.577653627	-0.5939957	-0.624706278	-0.645310056	-0.644472532	0.601548352	0.5177108	0.588576575	0.597787157	-0.621027562
TUBB6	-0.288443258	-0.410603731	-0.407461629	-0.346002573	-0.386671614	-0.254417004	-0.262540285	-0.304614981	-0.260719616	-0.313813978	0.235466552	0.386754887	0.425773631	0.384875298	-0.402680146
LST1	-0.525019573	-0.455042606	-0.29934728	-0.324489939	-0.395000161	-0.418701307	-0.439803725	-0.463471954	-0.371469285	-0.384402941	0.32928609	0.396614269	0.532936766	0.489375135	-0.544955055
POLE2	0.143417158	-0.025629202	-0.220428193	-0.226652937	-0.169136675	-0.316101516	-0.333247958	-0.197494461	-0.295973431	-0.335426546	0.427319444	0.007448011	-0.049367215	-0.0071517	-0.043155734
KBTBD11	0.444091567	0.573586117	0.630103157	0.736494591	0.684981601	0.633923	0.665076614	0.670331665	0.701443037	0.717249202	-0.678808002	-0.443119992	-0.51380967	-0.596044522	0.593335969
PGBD5	0.164186965	0.297067725	0.373925478	0.282506822	0.282870511	0.261177542	0.268476505	0.248768396	0.261108257	0.292867198	-0.294398244	-0.285031052	-0.223790793	-0.221194125	0.242946935
TFPI	-0.27614231	-0.296762303	-0.358198903	-0.349727088	-0.341589002	-0.281907965	-0.298162642	-0.307395384	-0.341399264	-0.323818243	0.309718864	0.203760227	0.263669212	0.283674935	-0.271634276
HAS2	0.054594396	-0.022673154	0.020000399	0.022699578	0.001023668	0.124459988	0.109008285	0.082099072	0.076864663	0.073882472	-0.108753838	0.031840146	0.084784497	0.119061195	-0.015292084
NUDT11	0.597315015	0.657826388	0.566682625	0.638332447	0.650807288	0.38060333	0.388397924	0.53773183	0.51230073	0.52481227	-0.3717142	-0.652274494	-0.625530126	-0.638930416	0.586706385
X3.Mar	0.092578763	0.199197577	0.309586281	0.324813351	0.281499449	0.19797497	0.225843984	0.208774718	0.27359971	0.305277906	-0.28366531	-0.13511353	-0.122515055	-0.128218452	0.160762999
CDH19	-0.019775474	0.025460721	0.093302529	0.024008442	0.002870497	-0.015949295	0.006234898	-0.00321274	0.003443664	0.012485214	-0.024233839	-0.038937147	0.045447658	0.028608702	-0.058252897
MSH6	0.216877313	0.079514282	-0.123983573	-0.079724107	-0.029527338	0.122754181	-0.055999039	0.058218392	-0.049118675	-0.14055019	0.132469142	-0.121795143	-0.082197655	-0.058774299	0.156817454
PHACTR1	0.229638711	0.355335364	0.508585869	0.36540705	0.378160095	0.309401232	0.356279274	0.302651573	0.351438658	0.390229898	-0.397005207	-0.323437019	-0.291637716	-0.281699683	0.309751124
NR2F2	-0.038373827	-0.084329372	-0.052154692	-0.052054651	-0.064196713	0.046524676	0.070238208	0.018256943	-0.011043444	-0.000478253	-0.048407206	0.10293573	0.059589686	0.076970457	-0.010401583
AQP9	-0.590698286	-0.568266022	-0.380162054	-0.465754001	-0.527136989	-0.358593502	-0.338425754	-0.485092121	-0.395336859	-0.384137107	0.243747846	0.513034128	0.638995505	0.626465075	-0.597431103
RFTN1	-0.233724867	-0.224380467	-0.050651269	0.024131587	-0.06637458	0.114933034	0.143223758	-4.30E-05	0.101695483	0.116082177	-0.232512423	0.336742826	0.313523387	0.271002231	-0.185610109
ADCY8	0.316345476	0.369542279	0.371877868	0.409507857	0.39747351	0.353204628	0.352144032	0.377155896	0.399428886	0.390021892	-0.364344919	-0.291022019	-0.352415265	-0.345309162	0.37669717
PLEKHB1	0.3720676	0.528793801	0.580225991	0.69238961	0.635009358	0.539651716	0.513053537	0.568013929	0.618589183	0.607193506	-0.564060352	-0.436839868	-0.412253197	-0.512086708	0.467657989
NRN1	0.202231718	0.214687317	0.20501267	0.374041546	0.310214927	0.262440192	0.241690418	0.303294235	0.344070265	0.319882443	-0.29934271	-0.140125572	-0.146451371	-0.259698253	0.189303357
C11orf75	-0.604184138	-0.572776252	-0.452852536	-0.616840266	-0.625305012	-0.565307294	-0.559130044	-0.649946548	-0.635675944	-0.592615609	0.512490621	0.479985325	0.584283132	0.65941065	-0.611263759
ACN9	-0.007350557	-0.059328757	-0.177025004	-0.13323121	-0.124602357	-0.332217678	-0.361174498	-0.236923379	-0.279388468	-0.272751175	0.37760054	0.016139648	0.017952215	0.042731531	-0.135699071
CRISPLD2	-0.413934322	-0.449986312	-0.325684572	-0.332800429	-0.352152678	-0.132191362	-0.118825752	-0.261466292	-0.229007431	-0.196434083	0.088013941	0.460798556	0.446198322	0.446984148	-0.332803121
FLRT1	0.668541484	0.736790785	0.737692975	0.600817874	0.648840178	0.485311513	0.527512101	0.582924217	0.543800926	0.568581489	-0.479029272	-0.739626053	-0.695923177	-0.61785245	0.659803113
SV2B	0.047400637	0.212830352	0.29817237	0.2009342	0.202410801	0.081952802	0.116142207	0.11508009	0.143543561	0.175701048	-0.151642149	-0.203495792	-0.176719472	-0.218251134	0.143649981
CD37	-0.469077606	-0.361089322	-0.137272968	-0.11637011	-0.219636004	0.005376247	-0.048602397	-0.165238962	-0.074024231	-0.082385611	-0.075278862	0.392942731	0.485826074	0.397666254	-0.337883672
IL11RA	0.143003676	0.171874723	0.22314758	0.22958836	0.237431025	0.13178213	0.148979611	0.154332473	0.150464582	0.195780488	-0.16084753	-0.087458892	-0.179581639	-0.19100767	0.184574968
SNTA1	-0.044455564	0.05261356	0.11644967	0.244256992	0.18476647	0.183645001	0.166974868	0.156156861	0.205630039	0.221466536	-0.235512774	0.055311816	-0.049985453	-0.151805833	0.073627636
GCH1	-0.526785213	-0.587736186	-0.50015952	-0.624779073	-0.622044189	-0.534637744	-0.525543218	-0.617167465	-0.597145146	-0.595217078	0.49792485	0.578039439	0.548815356	0.595906569	-0.591046956
MCM2	0.337714651	0.122793259	-0.078227271	-0.086188307	-0.031314178	-0.092700857	-0.146486516	-0.032706355	-0.11634243	-0.203132489	0.234106777	-0.120273211	-0.154231372	-0.085736358	0.09124982
CLASP2	0.619184661	0.701539059	0.658312438	0.638342327	0.661052438	0.490213618	0.445133495	0.572801638	0.539029125	0.522843624	-0.422313095	-0.693317334	-0.628873628	-0.635084409	0.624424534
RNASE4	-0.497939471	-0.525491793	-0.529576385	-0.38392957	-0.446649685	-0.269021314	-0.360654828	-0.403109616	-0.343712735	-0.368674652	0.291194038	0.531811844	0.544787514	0.461352879	-0.467589257
CXCL12	-0.386816535	-0.3824025	-0.200605284	-0.345200467	-0.34891169	-0.153832791	-0.155326815	-0.296595544	-0.291650176	-0.226185718	0.107483608	0.30896954	0.416207566	0.497043687	-0.34215526
THBS2	-0.174700529	-0.196735118	-0.04913344	-0.058912457	-0.093142358	0.037306997	0.042158042	-0.052020707	-0.033134653	-0.000621611	-0.08916874	0.258001023	0.250563815	0.223507855	-0.156755014
CLEC3B	-0.282023641	-0.244343528	-0.150841946	-0.200920891	-0.201685477	-0.231241479	-0.203998868	-0.246233366	-0.221362099	-0.175768554	0.176639953	0.2144088	0.223536233	0.243772369	-0.257163346
CYTIP	-0.663554393	-0.662019568	-0.486757901	-0.520679143	-0.582604048	-0.387686305	-0.384927602	-0.53947299	-0.458994707	-0.451434014	0.30117567	0.681360767	0.723402045	0.691771652	-0.654516819
TNFRSF1B	-0.482333931	-0.431532858	-0.184809064	-0.170453609	-0.274515479	0.017290037	0.01527161	-0.172159998	-0.051627989	-0.048546196	-0.131161168	0.467058054	0.551984397	0.507756345	-0.388712
CLIC4	-0.151087311	-0.165594563	-0.191834443	0.019123556	-0.060837636	0.115066049	-0.029727096	0.015761056	0.064295113	-0.01537902	-0.044605831	0.185235856	0.254705741	0.142523855	-0.106644917
HJURP	0.307332711	0.08924265	-0.113850285	-0.163162325	-0.099011071	-0.174330723	-0.197198392	-0.076636273	-0.170737949	-0.246646335	0.301154601	-0.163266001	-0.141425596	-0.088442062	0.046136855
IFI35	-0.493892786	-0.511678046	-0.465917409	-0.357747961	-0.423311442	-0.341647798	-0.395862407	-0.416856777	-0.348104737	-0.396461404	0.320378423	0.573621687	0.535954284	0.452010415	-0.511742433
IMPA2	-0.581577875	-0.643100402	-0.627423354	-0.712075297	-0.706186394	-0.566179976	-0.594242209	-0.670075594	-0.691635222	-0.673893892	0.589489766	0.559841696	0.588696302	0.624542033	-0.616961241
GATM	0.230505909	0.305592185	0.271732774	0.539555625	0.449862633	0.357522367	0.320750843	0.413599301	0.453974634	0.41693479	-0.358674018	-0.146272236	-0.216846672	-0.366063477	0.279410148
PLVAP	-0.029460569	-0.093475971	0.008701478	0.004719415	-0.034248772	0.112757259	0.12072335	0.0588246	0.078124365	0.063696669	-0.147290697	0.105281819	0.169118129	0.170872767	-0.080858457
LMNB1	0.437328848	0.250434489	0.103003685	0.042052944	0.101239102	0.132514408	0.095051162	0.176666951	0.067450542	-0.004709466	0.013033923	-0.244680171	-0.268979902	-0.201766276	0.269220008
RGS5	0.21477212	0.26028917	0.243036122	0.353803501	0.335760038	0.2782161	0.249252306	0.306161601	0.290647008	0.284281787	-0.2491958	-0.181224601	-0.208492211	-0.266903619	0.271261653
MLLT11	0.555604956	0.587805534	0.534099787	0.53021283	0.544778634	0.370092901	0.366131637	0.482455031	0.47255023	0.456104737	-0.361805747	-0.607807464	-0.508206391	-0.506839292	0.494203394
MN1	0.356957764	0.386501004	0.396523881	0.321320467	0.346919325	0.322718401	0.335071938	0.352718752	0.278753708	0.31702197	-0.292347247	-0.380889914	-0.39679707	-0.313201308	0.407321376
CLGN	0.310130678	0.27920547	0.182356706	0.027671569	0.112282515	0.019069989	0.002870529	0.063851732	-0.012352487	-3.95E-06	0.060248817	-0.368546751	-0.307699884	-0.181479405	0.22861267
TNFAIP8	-0.745722012	-0.815545535	-0.709047076	-0.800049257	-0.826526459	-0.600919431	-0.631153251	-0.76187083	-0.738810275	-0.728669314	0.575196115	0.745707626	0.815805806	0.865387594	-0.791552157
IBSP	-0.336787	-0.346300342	-0.235991568	-0.20655509	-0.282658854	-0.123320745	-0.145177552	-0.216678405	-0.137192275	-0.157188937	0.072813943	0.315179298	0.429127283	0.384296097	-0.350992663
SP140L	-0.44615471	-0.458670761	-0.323941723	-0.261434839	-0.327853359	-0.097198291	-0.088596584	-0.229340515	-0.168684157	-0.180226643	0.036627233	0.570038953	0.478282912	0.412818995	-0.360162661
LOC388796	0.056364462	-0.04585717	-0.228765157	-0.159667578	-0.127542464	-0.174960353	-0.231976094	-0.096768464	-0.213738367	-0.225733643	0.290508913	-0.001786938	-0.007980188	-0.00653613	-0.044928552
FXYD6	0.651856773	0.74010075	0.710486641	0.797304822	0.783266316	0.574999024	0.599964688	0.708847347	0.722060245	0.706756513	-0.590231662	-0.628203462	-0.664535679	-0.705505213	0.677073899
PPARGC1A	0.155888504	0.25138971	0.211079566	0.390715833	0.350562776	0.284633906	0.309521071	0.338525501	0.329066765	0.357719264	-0.298980236	-0.112897615	-0.281134572	-0.389126499	0.316123956
DENND2D	-0.688203546	-0.67653249	-0.496732372	-0.631411402	-0.664698723	-0.505629116	-0.477922071	-0.642818529	-0.569672723	-0.563609365	0.42090436	0.684243483	0.689547286	0.696553846	-0.681663962
CRMP1	0.697242975	0.755730954	0.714473993	0.767405402	0.757622044	0.580070867	0.569831461	0.688641696	0.703445674	0.673615247	-0.563330277	-0.697767964	-0.663335904	-0.691442168	0.664805232
SLIT1	0.602324825	0.658323571	0.633045747	0.662884639	0.671247933	0.471816941	0.529539287	0.618149403	0.604220442	0.59975617	-0.484981552	-0.579351638	-0.643838835	-0.6609434	0.623194552
EFNB2	-0.150607357	-0.198830885	-0.139679889	-0.012580035	-0.056866366	0.135080136	0.145036743	0.062970679	0.086553945	0.075331514	-0.164547099	0.279113478	0.219405989	0.14712074	-0.101861078
HIST1H2BD	-0.313438601	-0.384177089	-0.417622565	-0.475965155	-0.465711429	-0.398525023	-0.450255263	-0.463679188	-0.456126995	-0.491986108	0.439857961	0.296507738	0.363184993	0.390215732	-0.410938865
MYC	-0.076363315	-0.18712283	-0.254360612	-0.331087958	-0.290164065	-0.162867639	-0.213369508	-0.197963331	-0.255833803	-0.280908634	0.252475687	0.064148179	0.187400701	0.262562372	-0.151587847
KAZN	0.347955698	0.38650431	0.500030944	0.497179769	0.456756579	0.463793441	0.489966379	0.453144257	0.49408085	0.497182034	-0.523450405	-0.280216452	-0.302899187	-0.331047541	0.357149352
TMEM47	0.002327268	0.083631091	0.163188904	0.317626087	0.258261187	0.273401387	0.265645958	0.245185198	0.288251451	0.312502617	-0.327715794	0.047217868	-0.058555546	-0.14816453	0.131572829
PRRG1	-0.123098504	0.007941388	0.108337544	0.125239364	0.074444248	0.135370355	0.126356121	0.083913915	0.061611035	0.110176101	-0.168864828	0.040358218	0.02552696	0.009318694	0.031863852
ZEB2	0.450570376	0.500132177	0.540810282	0.553814006	0.52936484	0.477998664	0.489614562	0.532311282	0.496563956	0.510174446	-0.486487701	-0.435997704	-0.401174982	-0.378534447	0.458417215
KLF9	0.037146721	0.116475808	0.134380356	0.358062084	0.291753673	0.420033111	0.375253373	0.347396191	0.370677793	0.386659907	-0.41718952	0.002503118	-0.077118267	-0.17355661	0.227987037
FKBP1B	0.028774913	0.051587127	0.004235373	0.031694013	0.021834112	-0.214341768	-0.179887446	-0.091864534	-0.080177588	-0.056872028	0.169535433	-0.083998042	-0.039068847	-0.07385163	-0.080757989
RAB32	-0.664848429	-0.718049042	-0.69712672	-0.677649646	-0.701322009	-0.705967268	-0.725436621	-0.734240607	-0.710657263	-0.704542995	0.655821556	0.650696497	0.697905224	0.664374796	-0.754703235
PARM1	-0.225561639	-0.130351788	-0.009920827	-0.097882106	-0.112677411	-0.022805236	-0.016037881	-0.104002192	-0.062901065	-0.033005203	-0.022838778	0.087983756	0.154636357	0.155474641	-0.138235521
RAMP3	-0.164857576	-0.15664552	-0.026255342	-0.023247264	-0.084111932	-0.02889745	-0.02601658	-0.09468234	-0.054667165	-0.038226179	-0.021049871	0.241233686	0.192049344	0.188857997	-0.175901223
GLUL	-0.256411353	-0.219403532	-0.159453884	0.002546726	-0.082922196	0.065849049	0.012330383	-0.018962266	0.04748153	0.028640402	-0.107457632	0.274090877	0.31527009	0.211669589	-0.196154868
GRB14	0.248384199	0.198144853	0.168368978	0.059528055	0.104605921	0.000168824	0.023074302	0.060460657	0.02144413	0.021886486	0.026382707	-0.18680719	-0.194419973	-0.17968967	0.137436506
C14orf132	0.355926389	0.487996754	0.591189006	0.578580049	0.54275785	0.486880678	0.491756363	0.485714305	0.542767448	0.563285411	-0.540777109	-0.444610802	-0.388948012	-0.397762759	0.43343119
APBB2	0.490835377	0.501197615	0.363767804	0.487242129	0.494413478	0.265970944	0.262441316	0.418296967	0.37126493	0.345714439	-0.201586827	-0.41968719	-0.495838067	-0.534947979	0.457342635
ALDH1L1	0.064649164	0.174529054	0.18626317	0.410843665	0.329751578	0.278161204	0.288036018	0.298344253	0.355764051	0.353162233	-0.327765629	-0.020866181	-0.167238272	-0.298511879	0.209347252
MGC12488	0.619574069	0.667646848	0.763499906	0.583546246	0.649969361	0.530716425	0.610188697	0.604484556	0.60176228	0.630250526	-0.556916894	-0.618049402	-0.66496474	-0.603222008	0.657896046
KIF2C	0.397208452	0.184712107	-0.031473203	-0.089253877	-0.012545616	-0.101416193	-0.138907074	-0.008988127	-0.110950911	-0.186750169	0.243712128	-0.241691361	-0.229250905	-0.167952948	0.140669995
RPRM	0.416804658	0.474458521	0.432961164	0.301388483	0.353902574	0.167606438	0.168347232	0.252715364	0.218346274	0.24182264	-0.132873242	-0.544760365	-0.468881956	-0.380835204	0.375142459
OSMR	-0.457718841	-0.508118719	-0.533734608	-0.375524623	-0.43976904	-0.122607035	-0.234707652	-0.290454155	-0.26593824	-0.329809753	0.199247547	0.514300483	0.532838704	0.452486047	-0.406280782
MCTP1	-0.21139023	-0.117206921	-0.093020337	-0.080981365	-0.10504598	-0.090510217	-0.078417349	-0.100771648	-0.113338337	-0.079118094	0.068813403	0.112327005	0.104736516	0.060283742	-0.103110962
NAT1	-0.584581431	-0.599241092	-0.539224531	-0.562514565	-0.586048469	-0.575938928	-0.581196697	-0.63833483	-0.607794293	-0.589261709	0.541585517	0.567024752	0.591084684	0.584100752	-0.621423117
EHD2	-0.274768643	-0.312363251	-0.222779626	-0.062049496	-0.153324469	0.134556425	0.124132935	0.009285511	0.058335214	0.059671505	-0.181174334	0.384587642	0.345036947	0.258714528	-0.202781895
ASTN1	0.54924259	0.649557238	0.633424038	0.831257844	0.780951769	0.706810837	0.697286717	0.769971542	0.800000888	0.777098574	-0.70275579	-0.491970431	-0.57109025	-0.681499019	0.673612067
MVP	-0.653856916	-0.6618238	-0.509609982	-0.470752273	-0.560278769	-0.221466438	-0.244194979	-0.42519769	-0.34132365	-0.339586861	0.154557265	0.650524959	0.711812821	0.683322685	-0.608625687
SLC22A18	-0.510599846	-0.527661822	-0.504200694	-0.410857894	-0.475506579	-0.304412407	-0.307732042	-0.385616354	-0.323210985	-0.348807285	0.272111428	0.532218793	0.511960491	0.448525336	-0.488815842
RARRES1	-0.539804348	-0.592137736	-0.481332488	-0.55623239	-0.589332975	-0.415997471	-0.430595831	-0.540640567	-0.503194762	-0.502727897	0.395207909	0.545756903	0.620129408	0.629345204	-0.593025701
MMP2	-0.080076627	-0.151256785	-0.097135791	-0.041744588	-0.061155599	0.054352336	0.068982445	0.023820647	0.002601023	0.012907457	-0.061434113	0.227566293	0.170287321	0.135293778	-0.079963571
PYGL	-0.450804839	-0.49580832	-0.445076415	-0.289631525	-0.386177558	-0.136373606	-0.186902759	-0.268070008	-0.198262573	-0.241022307	0.116688825	0.545519656	0.537904202	0.423613738	-0.429337214
PDZRN3	0.354530254	0.357741853	0.406673301	0.39332304	0.395893563	0.432140605	0.405331392	0.407267521	0.379469131	0.397017162	-0.400506017	-0.311957302	-0.301399162	-0.257779792	0.378444331
AMOTL2	0.444713263	0.448163468	0.505362852	0.313425037	0.354310075	0.364770603	0.383309042	0.374700504	0.317239899	0.337104733	-0.327750373	-0.481236514	-0.409530148	-0.292211099	0.418960959
NDC80	0.338030589	0.142975865	-0.026974934	-0.058437946	0.002266449	-0.080904999	-0.098533543	0.002497478	-0.08497709	-0.137534953	0.196118299	-0.144127789	-0.172557332	-0.126656789	0.121039581
KLHL26	-0.119138204	-0.033734478	0.06542542	0.195827718	0.123319763	0.210748453	0.227644118	0.148857728	0.21888794	0.234507233	-0.280730916	0.169728261	0.060837896	-0.078589464	0.021727307
TNFSF13	-0.730786359	-0.635319219	-0.409795152	-0.415583045	-0.51596733	-0.320737919	-0.324240371	-0.484414768	-0.368826965	-0.355324029	0.19954415	0.638046593	0.717823466	0.65321665	-0.63229853
DOCK2	-0.545509361	-0.47568993	-0.219899142	-0.235687899	-0.32678054	-0.112742432	-0.120558527	-0.276959604	-0.173693528	-0.164430665	0.005889225	0.497448419	0.584816131	0.530880068	-0.44528549
IL1R2	-0.437658646	-0.434281033	-0.34537954	-0.386220405	-0.436523066	-0.311813799	-0.31435696	-0.400865895	-0.345303865	-0.33105716	0.247297612	0.351187096	0.480554688	0.481134137	-0.454070868
CCDC102B	-0.144420533	-0.184076721	-0.188636335	-0.012436844	-0.065076976	0.018840803	0.013280924	-0.002777587	0.007095447	0.021017883	-0.037234471	0.225890294	0.206104521	0.166833161	-0.124167018
ECT2	0.274524216	0.075408563	-0.156255048	-0.20167508	-0.133847503	-0.259131161	-0.296819201	-0.150842879	-0.281653746	-0.334470044	0.410448419	-0.139599348	-0.125451885	-0.042198593	0.01044648
SEC61G	-0.055428511	-0.100103541	-0.156048356	0.021746161	-0.010676928	-0.075412053	-0.065984843	-0.015265451	0.011315104	-0.027108409	0.066684831	0.222439902	0.078807299	-0.035381703	-0.06938704
GHR	-0.113838004	-0.060255345	0.043202602	-0.040468446	-0.040291228	0.015015937	0.013604695	-0.056147623	-0.078353001	-0.008031611	-0.02524147	0.044374959	0.068442725	0.144238994	-0.030492142
TIMP1	-0.501874671	-0.580486818	-0.508762626	-0.363947828	-0.460848207	-0.249733765	-0.263323401	-0.347037354	-0.269274164	-0.314607937	0.19404488	0.640706282	0.626505472	0.507223375	-0.540897844
WASF3	0.420706377	0.570210527	0.565988982	0.724034824	0.682635325	0.56129931	0.57643009	0.633749688	0.6494004	0.666190272	-0.587563339	-0.44443591	-0.539597533	-0.621314309	0.584375519
FAM155A	0.176288284	0.301505348	0.344474784	0.252207896	0.269716698	0.21755871	0.241077241	0.235261257	0.225542562	0.272666226	-0.238252311	-0.335396643	-0.296217454	-0.263786053	0.278565517
ARHGAP29	-0.494359109	-0.517038283	-0.438438734	-0.344545321	-0.425767763	-0.252688487	-0.247132293	-0.344307047	-0.30250942	-0.294751963	0.184811751	0.545746975	0.525851867	0.4875305	-0.475528235
ADAMTS5	-0.016974269	-0.029330596	0.02903225	-0.002684633	-0.00038091	0.035130196	0.083751916	0.0436476	0.030119494	0.067643101	-0.081534396	0.0340167	0.019963953	0.059685434	0.022630065
RNF144A	0.55446161	0.526135648	0.520421263	0.381744404	0.43986912	0.3688061	0.378095072	0.431179785	0.353356183	0.366201022	-0.320242862	-0.564681587	-0.491175939	-0.406212376	0.504745073
DCAF16	0.455264624	0.423161261	0.394882328	0.337009412	0.390451595	0.425941012	0.395107832	0.455744696	0.393101279	0.358964495	-0.332044268	-0.417005463	-0.430438238	-0.395275462	0.475710724
VRK2	-0.456028798	-0.514475235	-0.435855787	-0.615117416	-0.575116013	-0.518024915	-0.484682055	-0.578331823	-0.608337557	-0.566639338	0.500616022	0.477625805	0.469974623	0.535768282	-0.514143569
BUB1B	0.335506906	0.12196412	-0.076035406	-0.14182837	-0.07085024	-0.155797168	-0.179920232	-0.053081374	-0.166424217	-0.241521017	0.285492264	-0.186057439	-0.167998687	-0.089257449	0.081956791
NMRK1	-0.593232794	-0.551995759	-0.445949095	-0.493527391	-0.522289849	-0.436698202	-0.444705335	-0.533856721	-0.498450668	-0.454099621	0.38412306	0.517986975	0.558146854	0.552193979	-0.57332732
FAM131B	0.523429029	0.583439821	0.531931686	0.658469792	0.622432384	0.467102854	0.509912694	0.603527182	0.638329362	0.595946129	-0.506963628	-0.518697623	-0.509411368	-0.585421759	0.528698438
NCAM2	0.320593908	0.38378746	0.369294436	0.389736809	0.362459112	0.232625275	0.237129879	0.291848881	0.312046662	0.2998038	-0.234910981	-0.384313282	-0.335187448	-0.326949734	0.30636981
FAM60A	0.040634637	-0.083906953	-0.261681685	-0.34352189	-0.262125945	-0.340089892	-0.374227126	-0.26877164	-0.372635449	-0.38370915	0.447972385	-0.081269311	0.008286287	0.112418561	-0.117408812
CD93	-0.261913083	-0.276658091	-0.130518707	-0.027780981	-0.1119683	0.150427656	0.144207077	0.022237419	0.093284405	0.077337787	-0.213660609	0.355735837	0.381564798	0.333760827	-0.190463994
FZD3	0.350014937	0.372446994	0.251790061	0.548732544	0.499699115	0.500286855	0.45526379	0.529074852	0.531910429	0.504890877	-0.448068944	-0.229803295	-0.329269333	-0.443169622	0.434749897
WNT5A	-0.089282125	-0.115709216	-0.055205809	-0.086644118	-0.10889777	-0.026592192	-0.069759383	-0.08622581	-0.101238352	-0.081923836	0.057707648	0.101271327	0.154108437	0.209916683	-0.106416874
RNASEH2A	0.291473193	0.101735184	-0.154515069	-0.137535562	-0.075463522	-0.261667481	-0.331621273	-0.126107738	-0.213640459	-0.292594367	0.410250905	-0.186712154	-0.142081915	-0.115022929	0.019587668
NDRG4	0.4510339	0.594173596	0.596417536	0.740515396	0.70702596	0.63254764	0.61981084	0.67963917	0.692402659	0.697988686	-0.624726764	-0.480840928	-0.514613662	-0.618456238	0.592703373
NRXN2	0.664075279	0.759954071	0.77777365	0.752826414	0.752455761	0.617289809	0.644495477	0.697191895	0.6939609	0.708354362	-0.626733608	-0.689046725	-0.69741382	-0.694169034	0.698841597
TRIP13	0.162829337	-0.034078612	-0.252039735	-0.318430357	-0.245014112	-0.362614723	-0.386135197	-0.248753603	-0.363387225	-0.418035325	0.491840911	-0.059025658	-0.038465424	0.021756306	-0.103282024
FOXF2	0.10191566	0.073693054	0.048090798	0.126928284	0.114750738	0.128493642	0.144814081	0.155446302	0.110503553	0.123129532	-0.108136611	-0.025651118	-0.084838143	-0.084937875	0.129416935
ATP10B	0.237315829	0.298103557	0.40761383	0.237015857	0.24638446	0.193300022	0.227658232	0.190440602	0.202783208	0.22857119	-0.236293571	-0.308579309	-0.239463621	-0.210513854	0.217871123
NT5DC2	0.509679833	0.329996738	0.173560157	0.186515569	0.230769409	0.161629411	0.120178222	0.254718282	0.178979324	0.122584472	-0.060322214	-0.386992426	-0.323666357	-0.280755751	0.308137068
PTPLA	-0.288584789	-0.315065731	-0.361746346	-0.458881903	-0.43883842	-0.423583508	-0.429460728	-0.438344607	-0.464577156	-0.452944995	0.44264436	0.156217168	0.300085065	0.35525468	-0.377853917
MYOT	0.271355522	0.385589066	0.40849404	0.284069773	0.311283691	0.117794428	0.131255817	0.182547707	0.176039393	0.21652679	-0.140325928	-0.462319932	-0.342724343	-0.290482077	0.271452987
DSCAM	0.61977226	0.658137109	0.642310519	0.590997089	0.615733557	0.470467592	0.49392873	0.572323293	0.553335478	0.539304708	-0.437531373	-0.614750132	-0.630905316	-0.628694801	0.624238643
IQGAP2	-0.069653273	-0.086811967	-0.08648065	0.069990677	0.026352435	0.108038252	0.080681095	0.063302878	0.081223002	0.069027872	-0.113410291	0.198923299	0.107791084	0.069792058	-0.018866046
ZFP36	-0.423400193	-0.373069085	-0.196465843	-0.121662821	-0.218032525	0.035904127	0.034527314	-0.111942658	-0.00673028	-0.013486059	-0.125103407	0.453512732	0.458073996	0.369109606	-0.310986871
GMFG	-0.562984151	-0.522643755	-0.334844541	-0.352256111	-0.42556757	-0.42648041	-0.409480778	-0.478212444	-0.366749902	-0.368783715	0.295614714	0.493668298	0.6027726	0.548729911	-0.589215383
CHST2	-0.296423054	-0.294278435	-0.24017773	-0.048450325	-0.149045853	-0.014507546	-0.041504873	-0.08141799	0.002322919	-0.034321603	-0.026013194	0.352720556	0.370452483	0.255428746	-0.272422957
TRIM9	0.517283385	0.589673515	0.562535301	0.785132812	0.727312702	0.648124694	0.65237227	0.715960008	0.758570911	0.734088836	-0.673010906	-0.422418906	-0.505297677	-0.610942198	0.601896922
STC2	0.032723479	-0.016686697	-0.034992309	-0.131279473	-0.12033097	-0.041036396	-0.05312108	-0.08363984	-0.085036629	-0.081953632	0.06523718	-0.057643308	0.024238431	0.083610324	-0.048781116
MGC72080	-0.350058664	-0.380574965	-0.32939848	-0.547007651	-0.509923209	-0.536106823	-0.528571454	-0.563222466	-0.569885089	-0.543499571	0.499469973	0.22343948	0.363994887	0.458642036	-0.474631354
CYBA	-0.656631205	-0.658972852	-0.530481315	-0.557123249	-0.618987804	-0.50782331	-0.541089656	-0.618686181	-0.560307975	-0.575971268	0.464383924	0.620657523	0.704969062	0.676772905	-0.685012943
SP100	-0.517416529	-0.514472419	-0.330787171	-0.255921652	-0.334241792	-0.120045459	-0.114338255	-0.250851949	-0.156073955	-0.165195562	0.035831464	0.611068443	0.546152793	0.455788865	-0.428859032
GRAMD3	0.178681538	0.30360998	0.345711892	0.526424645	0.464410337	0.487957119	0.420367996	0.43948229	0.487489877	0.48518523	-0.48489397	-0.174765299	-0.228150627	-0.336066039	0.3569585
PTBP2	0.544253825	0.567259473	0.517514013	0.398238285	0.470311109	0.24059965	0.279705235	0.379452898	0.307313159	0.329021938	-0.222224222	-0.567226674	-0.575052217	-0.478905946	0.506840561
NUSAP1	0.38409632	0.176648674	-0.013254232	0.000331307	0.04258843	-0.067807787	-0.096317965	0.042586286	-0.028210895	-0.120609326	0.183219379	-0.183360422	-0.203375114	-0.188407993	0.139281105
NINJ2	-0.350723721	-0.219825556	-0.036573704	-0.195845555	-0.225857411	-0.294205307	-0.2441463	-0.311199691	-0.268029136	-0.225049412	0.176042739	0.151480144	0.273420011	0.267818242	-0.321050018
CP	-0.487389223	-0.504260768	-0.388905184	-0.395570486	-0.456812719	-0.265884608	-0.282155229	-0.398724062	-0.319965869	-0.343373195	0.216760352	0.509140584	0.558269982	0.530462917	-0.490560457
ANK3	0.07803431	0.205818684	0.311664577	0.120010897	0.164855075	0.143778899	0.200787031	0.134217895	0.123274893	0.175530251	-0.177027409	-0.202833003	-0.195575215	-0.18295437	0.182160616
LAPTM5	-0.420941634	-0.358731047	-0.16206485	-0.101202024	-0.206529269	-0.040017706	-0.085273188	-0.18455784	-0.063349579	-0.093557809	-0.044582076	0.410629954	0.507904792	0.417328208	-0.369402525
ZNF167	0.575326806	0.52292442	0.462690092	0.49922719	0.526989284	0.359044667	0.396594743	0.487467907	0.435105454	0.428277796	-0.328584114	-0.413933866	-0.523636716	-0.500967844	0.515901585
MEIS3P1	-0.084320986	-0.066633574	-0.018305041	0.124919835	0.062744442	0.18387308	0.177724594	0.129950281	0.142314444	0.136859784	-0.188675296	0.204879416	0.098684662	0.003972924	0.004655681
GAS1	0.346024666	0.280104896	0.155556598	0.353562966	0.358580772	0.294125157	0.291638619	0.381718246	0.328830643	0.315652472	-0.246313682	-0.177379032	-0.305420232	-0.368155054	0.355892486
PELI2	0.334532484	0.340893622	0.339539553	0.302331549	0.325105689	0.363756428	0.327038984	0.33713259	0.278378071	0.314280278	-0.303640355	-0.321742845	-0.326305223	-0.245218029	0.386357784
SEMA6A	0.467040796	0.506835216	0.545567125	0.635921604	0.63482806	0.640306671	0.67643927	0.671998054	0.699451693	0.684071278	-0.664323601	-0.342258469	-0.501072635	-0.567682126	0.605202131
CD55	-0.642650942	-0.641243456	-0.561897625	-0.734419263	-0.732728828	-0.581674034	-0.578889509	-0.689813388	-0.702094246	-0.671307873	0.568390336	0.522913209	0.618602613	0.679482841	-0.64660556
S100A11	-0.742573323	-0.792828827	-0.681692938	-0.686266059	-0.763659416	-0.513744027	-0.552934099	-0.666993102	-0.597161548	-0.630660683	0.475751108	0.737745495	0.827314753	0.776274714	-0.783671346
COL9A2	0.461630172	0.467459371	0.479268008	0.507532381	0.488072308	0.436563158	0.444094557	0.494805783	0.476957792	0.455294997	-0.429142929	-0.370078341	-0.409904693	-0.448963344	0.433709366
KIF18B	0.517946056	0.358176469	0.233828255	0.102492303	0.182570356	0.106500437	0.122668649	0.195324989	0.108308965	0.060790908	-0.010300191	-0.392327203	-0.387809526	-0.298541308	0.330282619
NUPR1	-0.472585031	-0.437400377	-0.31681931	-0.326016289	-0.373444841	-0.30386071	-0.318521155	-0.383346043	-0.302063626	-0.298002982	0.218294706	0.398878414	0.491639894	0.439610082	-0.465866406
PRODH	0.077632187	0.194949009	0.283657725	0.277736658	0.248444659	0.16928186	0.216534698	0.181746455	0.210038218	0.244834329	-0.234093813	-0.096241917	-0.20489182	-0.271620279	0.178017148
CAPG	-0.66202215	-0.679639408	-0.559428233	-0.500723392	-0.596729502	-0.431400842	-0.472353275	-0.55822907	-0.471342082	-0.513788833	0.36794162	0.700462675	0.741796832	0.64593073	-0.69942786
SNRNP40	0.025331574	-0.086199927	-0.277187339	-0.241859975	-0.202395565	-0.274574866	-0.373295771	-0.23959377	-0.338648256	-0.379206573	0.421066401	0.028969826	0.053120438	0.112260758	-0.114484462
F12	0.016572022	0.006408103	-0.036430417	-0.101797551	-0.101715926	-0.237247896	-0.171249219	-0.127795454	-0.117422666	-0.132378465	0.181907789	-0.074384699	0.008907122	0.023073097	-0.113695457
CDC42EP4	0.238437647	0.277048935	0.248941767	0.488864429	0.423574859	0.442451872	0.411933227	0.448499212	0.450509037	0.449958598	-0.432173329	-0.148714784	-0.23420645	-0.337096034	0.340641439
RAPGEF5	-0.000701138	0.180812822	0.375015954	0.226323655	0.203853079	0.190652232	0.242407039	0.169880906	0.199964886	0.242593779	-0.286035871	-0.15815816	-0.10206962	-0.113665473	0.123013312
C1orf61	0.569107634	0.656587239	0.592647862	0.766295772	0.732377897	0.482668965	0.499174147	0.635442385	0.667984127	0.638521755	-0.513009131	-0.547853269	-0.589871201	-0.682223967	0.589702138
MICA	-0.617767396	-0.665311886	-0.655785208	-0.633154413	-0.657941467	-0.54465477	-0.561760821	-0.630043813	-0.610594201	-0.601735192	0.534038186	0.616038172	0.595014245	0.58910789	-0.621299383
C9orf3	-0.246056855	-0.289371789	-0.257552739	-0.386108022	-0.368631314	-0.436368127	-0.420188655	-0.42746088	-0.437634415	-0.417833599	0.413833265	0.224670946	0.274320731	0.324294937	-0.384585878
SLC15A2	0.027860204	0.153151569	0.175278107	0.303978465	0.262677247	0.162719786	0.157780612	0.167966204	0.201379097	0.221570468	-0.17398052	-0.05876363	-0.14533072	-0.216877422	0.169252483
HEY2	0.425179529	0.467580174	0.474324302	0.517907971	0.505433804	0.4283701	0.435862101	0.480501812	0.454430851	0.465808988	-0.430068336	-0.427754929	-0.417158839	-0.404476298	0.450605303
SLIT2	-0.258348589	-0.24190038	-0.12816089	-0.271167282	-0.25043969	-0.101866425	-0.116630987	-0.207282008	-0.211293824	-0.181010457	0.086922273	0.194093904	0.24650114	0.301722194	-0.214723296
ZYX	-0.027559749	-0.058855141	-0.072304809	0.181186662	0.084827477	0.24229438	0.213132487	0.217024606	0.26322999	0.206520988	-0.262391433	0.13376222	0.121983302	-0.001875452	0.01439741
PTP4A3	0.204684462	0.133290286	0.137035104	0.193352448	0.171266151	0.218571161	0.226321841	0.235078724	0.229214074	0.19584545	-0.219290153	-0.060779997	-0.088632542	-0.075600283	0.150493778
CEBPA	-0.381582419	-0.279568154	-0.106811141	-0.12204871	-0.197369583	-0.135043137	-0.135751542	-0.212633691	-0.146571714	-0.152061624	0.061742478	0.288779723	0.357123698	0.310305164	-0.309917781
HELLS	0.414750291	0.251109369	0.196657521	0.046811724	0.133021437	0.195761061	0.200806964	0.213668385	0.125872555	0.085748036	-0.103445771	-0.260198443	-0.300084776	-0.20042399	0.314664904
LOC100509635	-0.30090453	-0.198263978	0.094509899	0.087305938	-0.005539667	0.234022361	0.242226257	0.055772663	0.167077846	0.191663277	-0.348053685	0.283101186	0.309330907	0.260836816	-0.133687294
EGLN3	-0.105848742	-0.104173576	-0.073359204	-0.088011957	-0.113538537	-0.123417614	-0.108282382	-0.134076963	-0.130132821	-0.095630452	0.079652862	0.108342978	0.116629462	0.111505743	-0.137926251
ELP5	-0.107068518	-0.163980891	-0.345599501	-0.278097309	-0.261210119	-0.409269894	-0.464692974	-0.342126723	-0.37732007	-0.410827909	0.482085808	0.103149364	0.147646793	0.135179605	-0.240029467
TNIK	0.51897127	0.611909715	0.643979996	0.769103987	0.725794724	0.799978166	0.770731084	0.767065899	0.807318447	0.783606471	-0.786613238	-0.479634766	-0.515528487	-0.591820884	0.655734577
PINLYP	-0.173308517	-0.171269788	-0.19505195	0.02008145	-0.05655071	-0.154789368	-0.155511194	-0.091448725	-0.038706311	-0.069666613	0.109849124	0.283905551	0.19203248	0.040916029	-0.203364798
MFAP4	-0.29226726	-0.314504565	-0.212411019	-0.218392089	-0.228327486	-0.059583374	-0.083844389	-0.178881673	-0.158091462	-0.134576122	0.0444219	0.336188786	0.304283817	0.310657164	-0.214046113
EIF2S3	-0.099784732	-0.205666287	-0.317005661	-0.301737331	-0.273009538	-0.057709873	-0.203621692	-0.153767003	-0.244095792	-0.304905761	0.244759662	0.159397967	0.175879592	0.190422841	-0.108265683
F2R	0.250725134	0.171687543	0.081783908	0.285482987	0.25663223	0.30436964	0.232382519	0.299457993	0.248695732	0.240195357	-0.21773117	-0.076121229	-0.145307385	-0.167840888	0.230667715
PRKDC	0.263141649	0.144202868	0.009203686	0.042658925	0.080024752	0.250597198	0.09146073	0.175467494	0.077194965	-0.002220566	-0.023030848	-0.152552322	-0.131425963	-0.121705161	0.237764649
CENPE	0.403949945	0.211849971	0.040414942	-0.022280863	0.042117385	0.007816778	-0.017689672	0.076776773	-0.019631967	-0.093969196	0.128263402	-0.247241378	-0.234935745	-0.179407087	0.182283568
CRYAB	0.311796531	0.437083257	0.468651518	0.58462973	0.538021819	0.438797076	0.424581517	0.488077491	0.545238879	0.541080691	-0.489618438	-0.390177805	-0.322991675	-0.397565203	0.387793589
TSPAN7	0.460342576	0.607097359	0.562381328	0.696691076	0.670071393	0.523482479	0.500481968	0.602691607	0.60362022	0.600209345	-0.512998164	-0.506857054	-0.525480419	-0.597567954	0.565756528
ZNF529	0.573037049	0.612617252	0.583818283	0.555320759	0.599223261	0.4016105	0.428499772	0.515345132	0.481920367	0.505874008	-0.391137308	-0.559515397	-0.591694688	-0.561368516	0.572906372
ALCAM	0.193844544	0.231190013	0.26510922	0.031529661	0.071801255	-0.003486474	-0.007517667	0.008095627	-0.025701721	-0.013376152	0.049245354	-0.336769784	-0.201439788	-0.080254943	0.126185421
KIF4A	0.379595644	0.173263651	-0.022113421	-0.048546106	0.011715416	-0.056679244	-0.100672984	0.021615593	-0.07669685	-0.152175874	0.197838229	-0.203322107	-0.205629969	-0.163793204	0.147155906
PSMB9	-0.460477383	-0.501719282	-0.438475242	-0.393437362	-0.429717548	-0.445926979	-0.433042202	-0.464720293	-0.388194603	-0.429014319	0.376125615	0.573822567	0.512808419	0.46224939	-0.518249777
CIT	0.516199694	0.582951086	0.61380558	0.511116955	0.546622115	0.547143933	0.563549219	0.549120683	0.542095111	0.545359406	-0.536476085	-0.568585209	-0.541683274	-0.525889306	0.579768073
TRIM36	0.282600851	0.315326703	0.313690076	0.334958133	0.327836582	0.193610755	0.230352271	0.26824985	0.278473877	0.294177961	-0.239309267	-0.213125284	-0.277590778	-0.314410103	0.255756506
NCAPG	0.298635592	0.081677177	-0.120686635	-0.163216688	-0.092411827	-0.19772001	-0.224429035	-0.097549075	-0.188487292	-0.258146997	0.329096427	-0.134783744	-0.132788336	-0.082840777	0.041985387
IGFBP4	-0.332243886	-0.423877088	-0.339548858	-0.348617089	-0.394276561	-0.175736957	-0.217535269	-0.284857261	-0.2843819	-0.280205138	0.166757431	0.376075624	0.457271847	0.495510671	-0.395936859
KLF6	-0.393873536	-0.452601673	-0.457139239	-0.363479065	-0.388275151	-0.120900445	-0.185941117	-0.269042739	-0.250170215	-0.274801041	0.16883641	0.486872257	0.46905394	0.417007565	-0.348768191
TRIB3	-0.062434321	-0.138065069	-0.24886001	-0.213360251	-0.202659499	-0.268526388	-0.245298114	-0.201565699	-0.234033775	-0.214814907	0.271388689	0.093384649	0.096052294	0.095861582	-0.17053981
ITGA5	-0.506234693	-0.570468603	-0.450857936	-0.382918843	-0.466094452	-0.189906938	-0.191331839	-0.313096498	-0.241680559	-0.256010809	0.109200731	0.541304818	0.609188407	0.548381464	-0.506487675
UCP2	-0.287081433	-0.252934838	-0.109342822	-0.237010495	-0.279789299	-0.132865254	-0.166227786	-0.250709678	-0.196379938	-0.215669629	0.094181254	0.200510055	0.346106902	0.360856977	-0.30424148
FUS	0.086831951	0.040193336	-0.031186584	-0.066293743	-0.006286737	0.133421752	0.07567227	0.077751597	0.032892693	0.004256372	-0.002270948	-0.033074714	-0.067158083	-0.07068783	0.140291378
PMAIP1	-0.351675339	-0.426113081	-0.46645907	-0.532993407	-0.494949561	-0.432596839	-0.45236305	-0.472928033	-0.519423386	-0.499502953	0.471386413	0.32273428	0.359682553	0.410376042	-0.399527824
NFIB	0.619877193	0.602791154	0.583941601	0.56909793	0.608389773	0.527315234	0.555127598	0.594626785	0.564276771	0.567723208	-0.514388615	-0.503283192	-0.575288003	-0.515826514	0.612441577
CDCA8	0.282293443	0.084651205	-0.109755835	-0.203731526	-0.124585689	-0.246600858	-0.279973794	-0.151004402	-0.239528419	-0.304847997	0.364268134	-0.178105724	-0.13109619	-0.066495661	0.014945938
B3GAT1	0.512573866	0.635704923	0.640763795	0.73406637	0.684344217	0.525556665	0.552933888	0.626282603	0.654608459	0.641118038	-0.570207055	-0.551058675	-0.542990738	-0.622459506	0.563706263
MAFF	-0.299849903	-0.337117533	-0.285510964	-0.216896157	-0.273480796	-0.12960719	-0.085691247	-0.177744148	-0.115423688	-0.122334442	0.037799444	0.370238216	0.363394902	0.333993279	-0.324279229
IL6	-0.507626378	-0.538596319	-0.395927871	-0.51921099	-0.545992998	-0.402295192	-0.37498603	-0.495283069	-0.439218329	-0.431439259	0.332801628	0.47260739	0.559141819	0.592985816	-0.564223295
SLC17A7	0.147090443	0.317033548	0.395245667	0.343714272	0.327224151	0.176819642	0.225091216	0.241274732	0.258611913	0.289944397	-0.256275951	-0.271084954	-0.28096112	-0.349480704	0.247717847
HAPLN1	0.255917248	0.249192532	0.158529246	0.227302852	0.232294732	0.069828097	0.06516362	0.174394759	0.13572106	0.12568672	-0.039480425	-0.238674327	-0.245652586	-0.282535808	0.198049483
CSAD	0.210572023	0.2564987	0.322613944	0.254278949	0.301110978	0.282433744	0.364628534	0.318406121	0.313253131	0.338350008	-0.309640716	-0.156133607	-0.300903118	-0.300664372	0.34363612
INPP5F	0.191822319	0.328048811	0.403010094	0.327206042	0.33179112	0.263770461	0.319093488	0.303694549	0.305542567	0.337500651	-0.329934855	-0.32982239	-0.285029586	-0.280843016	0.278493177
TSPYL5	-0.183450997	-0.1291443	-0.044461501	-0.175321004	-0.152946238	-0.148680734	-0.109526958	-0.166332168	-0.194036117	-0.140649164	0.102706438	0.097340896	0.116179197	0.163058186	-0.140087007
NTRK3	0.55936842	0.66233713	0.700324606	0.732114243	0.725550499	0.612056528	0.67577217	0.708897862	0.716035086	0.722078778	-0.654619863	-0.536366895	-0.626897897	-0.678531801	0.664593106
ENDOD1	-0.200895623	-0.098871934	-0.039874089	0.119442172	0.028337476	0.14027519	0.099430906	0.063506266	0.147396174	0.124289507	-0.172610911	0.164743436	0.178722792	0.06178327	-0.076625757
FOXG1	0.315753083	0.325320605	0.287480869	0.480716469	0.44245004	0.407322797	0.403224828	0.46170019	0.490298324	0.455660737	-0.423511283	-0.195149607	-0.277180304	-0.386027696	0.355775576
ANG	-0.518785776	-0.544238431	-0.527018287	-0.427789693	-0.49997944	-0.401485409	-0.430247847	-0.475944924	-0.39614157	-0.413699916	0.346728904	0.509617672	0.553585851	0.492831749	-0.547764079
CSPG4	0.405440153	0.375279128	0.307141946	0.423991983	0.395990572	0.302474942	0.370885311	0.422357153	0.411674709	0.382069477	-0.324406864	-0.271588379	-0.357947187	-0.394211599	0.373004836
LUZP2	0.401639738	0.488337805	0.474826877	0.43840854	0.456383991	0.321004747	0.356742352	0.407320843	0.38673474	0.403836581	-0.326518264	-0.475315747	-0.475489731	-0.435273416	0.438890426
PLSCR1	-0.531536598	-0.583223485	-0.537586165	-0.393896072	-0.473986277	-0.352053458	-0.404112644	-0.435975539	-0.385853834	-0.436637226	0.349454019	0.687858288	0.607913288	0.518635517	-0.549406923
FXYD5	-0.614266947	-0.615182764	-0.488082791	-0.51703719	-0.577098502	-0.340751177	-0.390531305	-0.499672877	-0.451039871	-0.451129492	0.305716229	0.560231061	0.65659547	0.633437533	-0.598699137
SLC44A1	0.511734698	0.558711744	0.632430647	0.545485124	0.555009932	0.548359894	0.553442061	0.541211989	0.544931707	0.545888414	-0.547360018	-0.5335847	-0.480067297	-0.435050859	0.530055428
MAOA	-0.244118351	-0.123918497	-0.066647178	0.000653828	-0.04563029	0.007390226	0.002752133	-0.079341337	-0.062039251	0.013086079	-0.035429352	0.156085132	0.137216191	0.097652664	-0.106455955
AK4	-0.13881976	-0.176230056	-0.211853876	-0.022500131	-0.078051642	0.044065968	-0.006438306	-0.014945312	0.032373552	-0.013505085	-0.04196844	0.284249792	0.199900583	0.077824322	-0.119527321
FBN2	0.016224399	-0.075596851	-0.142952041	-0.154088615	-0.110047992	-0.050572121	-0.056061509	-0.040097253	-0.104604607	-0.101756405	0.09832708	0.016219002	0.032289359	0.112846598	-0.020501461
TLE1	0.204239148	0.180959757	0.114720591	0.288785513	0.280990627	0.330404731	0.322591992	0.327671446	0.319980775	0.315722793	-0.311594727	-0.063430792	-0.194909564	-0.245725616	0.276682821
HIST1H2BK	-0.327988198	-0.400061486	-0.397122316	-0.49491896	-0.479814379	-0.418852955	-0.457019787	-0.483751414	-0.481532272	-0.511148001	0.443186645	0.304207038	0.389725168	0.450550976	-0.415801345
CDC42EP3	-0.123588335	-0.16115209	-0.121518952	-0.19609648	-0.167154438	-0.024021949	-0.040733189	-0.087052774	-0.12227877	-0.099112429	0.055831722	0.130640946	0.147355503	0.176802814	-0.09212479
GUCY1B3	0.0550579	0.104171034	0.159249143	0.049309346	0.055555477	-0.048165586	-0.041234076	-0.005345201	-0.012582575	0.007047905	0.025330434	-0.151675011	-0.041188995	-0.03099737	0.000534678
ENC1	0.338384933	0.380695943	0.397664834	0.443344292	0.423672354	0.337896729	0.359677841	0.395683071	0.42254777	0.399599782	-0.371680152	-0.290960467	-0.315750369	-0.412657125	0.349965721
GRAMD1C	0.005837497	0.063404949	0.010136246	0.139960908	0.111986503	-0.012639286	0.00681296	0.042692093	0.036359916	0.069314303	0.009518871	0.029491463	-0.108694305	-0.17255574	0.050386361
THY1	0.141246599	0.144567477	0.226339154	0.237904487	0.195566488	0.204513045	0.183652099	0.200380824	0.236697429	0.229290488	-0.232752984	-0.149120598	-0.036155818	-0.066915224	0.095964872
PPP1R3C	-0.012363524	0.114230902	0.129948257	0.274307803	0.201621486	0.202782778	0.174796455	0.19316817	0.24845645	0.260757821	-0.249797371	-0.129393729	-0.061938114	-0.153363005	0.106975965
SLC7A7	-0.647463177	-0.584854532	-0.361896482	-0.371772153	-0.466207052	-0.320035577	-0.329944085	-0.461598528	-0.34480424	-0.348750617	0.205896192	0.587658284	0.681435257	0.615464023	-0.601854518
DPY19L2P2	0.513058892	0.523868108	0.485605585	0.517861207	0.527267634	0.350000129	0.370092121	0.457038558	0.439752286	0.440739812	-0.344371015	-0.420474262	-0.51969401	-0.531132059	0.481809419
GOLGA8A	0.228880367	0.261832004	0.376459646	0.246487699	0.301830139	0.341530682	0.397861298	0.334049667	0.3338163	0.35665838	-0.359862026	-0.20262285	-0.297458856	-0.26507602	0.356343979
NID1	0.110860099	0.051806604	0.059444012	0.200396089	0.171135097	0.37255077	0.319237836	0.285315105	0.270206064	0.246185105	-0.328968398	0.04442795	0.002127386	-0.035286038	0.177052968
MCM7	0.517627922	0.32529137	0.129243545	0.08611825	0.169298579	0.10673237	0.054574969	0.191346034	0.087099818	0.006979528	0.052489869	-0.349218817	-0.362647788	-0.291143205	0.332027707
CREB5	0.534439327	0.520515848	0.491636731	0.632347181	0.62285004	0.634119003	0.645388797	0.70062926	0.672173612	0.635188362	-0.601372123	-0.354331883	-0.500506123	-0.568855285	0.593878671
CD69	-0.512726367	-0.466223181	-0.332452963	-0.398613619	-0.438144089	-0.456799705	-0.43551498	-0.499656785	-0.449904083	-0.433618606	0.377419759	0.451331673	0.492966309	0.483534085	-0.515437907
FCGR3B	-0.555556507	-0.489573975	-0.281650109	-0.2862873	-0.37694504	-0.175294067	-0.211868309	-0.34299279	-0.242342899	-0.247664797	0.099069772	0.511297592	0.609813576	0.556783115	-0.487090881
TTTY15	0.171723241	0.194613529	0.190773739	0.181668486	0.181417852	0.133958434	0.143880543	0.155569505	0.145121616	0.165548862	-0.137928659	-0.200061035	-0.171156724	-0.163749826	0.184784317
TFEC	-0.607876574	-0.569658033	-0.395130367	-0.450197796	-0.50432685	-0.444228156	-0.451411253	-0.534364172	-0.464241476	-0.461319153	0.358982945	0.563347537	0.632203861	0.601211978	-0.599131349
RASSF2	0.348855538	0.448250229	0.485763854	0.691804057	0.613377009	0.565497185	0.567982972	0.614618022	0.661812511	0.641141175	-0.605812864	-0.303696045	-0.351927765	-0.486051443	0.462260932
ABAT	0.616633357	0.712012853	0.71947915	0.868844442	0.824853928	0.682851845	0.699245102	0.76475094	0.788155184	0.787935356	-0.69915834	-0.55395331	-0.635150024	-0.713561532	0.686461584
CXorf1	0.557757581	0.633435321	0.606253519	0.549960846	0.569634441	0.375358286	0.411779851	0.48538313	0.456412444	0.468721898	-0.370460499	-0.613513559	-0.604055589	-0.580406823	0.550556261
BIRC3	-0.558367206	-0.598190596	-0.462851157	-0.509140558	-0.557345872	-0.388335194	-0.342585439	-0.486442879	-0.416370251	-0.413811454	0.298540985	0.600466136	0.596004329	0.573352373	-0.585191652
C3orf14	0.006316586	0.028708689	0.071368126	0.076662338	0.05547047	-0.087155605	-0.047977683	-0.019755527	0.004354994	0.029404008	0.038576859	-0.019871744	-0.01406875	-0.065151629	-0.052805443
LEPREL1	-0.484778603	-0.496064419	-0.402867411	-0.346114437	-0.404777408	-0.171099735	-0.204287257	-0.318662096	-0.276570627	-0.271285264	0.151272849	0.537960919	0.495568334	0.444706105	-0.429812851
CD86	-0.599327292	-0.51155668	-0.308043883	-0.305413514	-0.395785636	-0.288557795	-0.288582424	-0.410964003	-0.306945892	-0.287684861	0.170859443	0.528333269	0.604883345	0.546637375	-0.530439312
CYB5R2	-0.367012713	-0.36633767	-0.326632494	-0.365720814	-0.378649217	-0.344376474	-0.33116375	-0.366699949	-0.34893426	-0.354318558	0.307089553	0.342117529	0.381253604	0.363617295	-0.397207491
STXBP1	0.459552646	0.606675538	0.657636141	0.569318025	0.590642592	0.520917564	0.542668068	0.554469116	0.551923595	0.587137769	-0.544599527	-0.597971411	-0.544003696	-0.553397464	0.568628805
PLTP	-0.301797436	-0.255412159	-0.098703999	0.069811084	-0.058500951	0.163210628	0.143391011	0.035234195	0.138437569	0.139313429	-0.248188907	0.340372432	0.358218048	0.248643705	-0.208985526
FAM46A	-0.150448812	-0.223749892	-0.199869013	-0.087819173	-0.135101926	0.097387156	0.068169746	-0.001419475	0.032397551	0.004137394	-0.102709907	0.256512408	0.25730684	0.193612233	-0.11915236
GINS1	0.398228485	0.202113158	-0.028599769	0.011739756	0.060738648	-0.130422883	-0.153641716	0.019038233	-0.076378846	-0.137095839	0.247933625	-0.195601067	-0.253854682	-0.237088242	0.144766206
ISG20	-0.589116185	-0.662092352	-0.61942551	-0.617715411	-0.662372029	-0.564037943	-0.566310709	-0.622541312	-0.566146941	-0.604535182	0.516763511	0.624784658	0.663081697	0.636985761	-0.695457899
IRF8	-0.497301559	-0.41188407	-0.213516876	-0.311326329	-0.356475171	-0.337757837	-0.314668253	-0.401455747	-0.325092155	-0.309964966	0.227649253	0.368685552	0.474222727	0.452116682	-0.453514967
FAM149A	0.221183404	0.35143488	0.42929792	0.466685189	0.431027308	0.330569459	0.358522504	0.371767939	0.408799876	0.417307429	-0.391570273	-0.248414079	-0.302318556	-0.391867999	0.333144982
DNAJC12	0.165740005	0.329579878	0.324829784	0.263699329	0.287320211	0.103901399	0.131760721	0.178307038	0.156242075	0.230971386	-0.127348653	-0.404296167	-0.314340887	-0.272776937	0.257069768
SMC4	0.144826578	-0.071091233	-0.277060464	-0.267412206	-0.20718188	-0.128406685	-0.242148292	-0.139501816	-0.237719632	-0.334395628	0.330170395	0.026128756	0.039892894	0.072965011	-0.030554826
RBPMS	-0.471064466	-0.517944284	-0.485353284	-0.414033652	-0.45233909	-0.262571147	-0.281952416	-0.359267628	-0.359321692	-0.337513177	0.253792631	0.489103466	0.495227706	0.474785012	-0.450695915
APOLD1	0.330783378	0.416616736	0.462801459	0.61647435	0.565079473	0.561609194	0.572630476	0.567975182	0.594452734	0.610052769	-0.596891601	-0.275745447	-0.349677604	-0.414790011	0.465083713
FSD1	0.712749125	0.68593166	0.562361349	0.53036018	0.587604678	0.366067325	0.361982347	0.5265174	0.462161965	0.442990194	-0.297659432	-0.719602765	-0.663742598	-0.623998597	0.596102225
SGPP1	-0.167800678	-0.122687116	-0.204824423	-0.085239802	-0.118727379	0.030295418	-0.118749491	-0.056124863	-0.111808009	-0.14154738	0.112026143	0.115140029	0.154784046	0.096448286	-0.060207568
ARNTL	-0.064143267	0.033708851	-0.025623098	0.250814463	0.181683595	0.156093456	0.131543395	0.173895893	0.239958192	0.198771651	-0.172960672	0.124292149	-0.00922286	-0.195116821	0.081790052
CHODL	-0.177888159	-0.164554227	-0.198365063	-0.099635708	-0.113272525	-0.162688563	-0.14433017	-0.12464636	-0.123009051	-0.122892681	0.143898091	0.21571189	0.131357954	0.084544579	-0.131728036
TMEM185B	-0.33456179	-0.366434978	-0.377329535	-0.312806174	-0.348028117	-0.205134666	-0.257339612	-0.275002047	-0.296806343	-0.306260978	0.250746378	0.36218862	0.364766699	0.327610637	-0.330922981
DDIT3	-0.123462965	-0.098837157	-0.121569033	-0.073270987	-0.100852209	-0.140342926	-0.151324542	-0.12106223	-0.080901482	-0.090116442	0.104419393	0.062233012	0.137084634	0.081437116	-0.15762013
PTTG1	0.254716874	0.062045107	-0.128035363	-0.147303044	-0.106339819	-0.274739986	-0.284655968	-0.15694956	-0.205678505	-0.275839838	0.351736052	-0.118334189	-0.087243015	-0.068952678	-0.036900818
SLC39A14	-0.265845296	-0.305676899	-0.249453833	-0.156686633	-0.227997626	-0.089670836	-0.098113346	-0.155354934	-0.079585411	-0.095328032	0.037857885	0.306028894	0.343917741	0.317301828	-0.281455946
CA11	0.128309009	0.294448564	0.328915743	0.387365077	0.355275657	0.248158131	0.262169353	0.292894029	0.310237083	0.339750414	-0.298461957	-0.238855299	-0.258706348	-0.329651072	0.260320903
KCNJ8	-0.216143116	-0.170923955	-0.12013623	0.063367551	-0.01908584	-0.045429255	-0.037639422	-0.054228868	0.009511066	0.019062718	-0.036951301	0.253263513	0.213977269	0.12662667	-0.165727324
ENO2	0.292240764	0.35965664	0.370439874	0.429752082	0.396042558	0.398889923	0.396312214	0.419271952	0.486676255	0.454380173	-0.452518415	-0.338608364	-0.273000251	-0.333298071	0.316347861
LHPP	-0.027583412	0.164302645	0.334272366	0.215429992	0.175584996	0.051850917	0.108975279	0.084229254	0.138036268	0.178235718	-0.178604805	-0.187411557	-0.08964058	-0.111010553	0.038995342
PRKCDBP	-0.485628302	-0.539529846	-0.469976422	-0.521068143	-0.546141658	-0.435043924	-0.410192091	-0.491474898	-0.493607263	-0.464525163	0.39718501	0.477304653	0.518418174	0.546584186	-0.536152164
TNFAIP3	-0.627284078	-0.657944305	-0.453024098	-0.489386135	-0.547114297	-0.261672766	-0.243576648	-0.433555831	-0.353606846	-0.348588523	0.165661754	0.68638624	0.696777837	0.687889432	-0.591591972
F3	-0.139186437	-0.082983144	-0.006932566	0.215202506	0.102182063	0.236826973	0.222615082	0.165675261	0.233215866	0.221633791	-0.280252828	0.255031999	0.15161317	-0.017326825	-0.039286205
TCF7L1	0.551488424	0.536652649	0.493519197	0.501013287	0.541651919	0.494358696	0.512091672	0.548082758	0.49765099	0.513080904	-0.460605454	-0.486431755	-0.542831769	-0.484393435	0.579229098
SERPINH1	-0.41143132	-0.558779761	-0.566915605	-0.447009026	-0.498134704	-0.219752914	-0.295458793	-0.338660033	-0.338426358	-0.383437978	0.26273269	0.552909983	0.567509047	0.530066932	-0.469568818
SQRDL	-0.828227959	-0.819536167	-0.696906823	-0.735013397	-0.799404395	-0.67599056	-0.678611838	-0.788491481	-0.710431515	-0.71790312	0.599911373	0.774603164	0.844345183	0.797659964	-0.857750639
PRPH	0.139744292	0.148415121	0.235448547	0.168070602	0.162441511	0.180719378	0.203748676	0.146880434	0.206838616	0.206201678	-0.224170708	-0.094717934	-0.104204488	-0.088213395	0.124018956
PLSCR4	-0.061726009	0.030878173	0.119639727	0.276885588	0.192132235	0.212298737	0.206592485	0.176267103	0.214884629	0.233852971	-0.261307807	0.123243829	0.01240338	-0.046636907	0.057286791
SDC3	0.47464189	0.530729118	0.533072941	0.744723466	0.674983615	0.660170767	0.643448352	0.69982163	0.728442104	0.689341268	-0.670041931	-0.350717274	-0.454492226	-0.573179576	0.550554051
SLC35F2	-0.272865546	-0.29079077	-0.323994716	-0.180493885	-0.224435724	-0.073322677	-0.116556962	-0.141099301	-0.142558944	-0.148952285	0.099141974	0.32403789	0.264881243	0.218557201	-0.191663357
VAMP4	-0.234790625	-0.247199434	-0.372033837	-0.282792472	-0.290890816	-0.409194128	-0.443921755	-0.370290477	-0.379306372	-0.383310549	0.424881202	0.195525976	0.244342959	0.246784871	-0.31517973
NFIX	0.35081989	0.378408807	0.402625126	0.435634617	0.438153876	0.436573401	0.401877428	0.452950788	0.46306542	0.444784387	-0.411533434	-0.321225099	-0.355063767	-0.409781573	0.404472445
CDK5R1	0.713993048	0.791989295	0.73739172	0.686103067	0.724452256	0.519774644	0.541280377	0.65255621	0.587356708	0.605846195	-0.493515017	-0.750735535	-0.744185865	-0.720009301	0.710909144
OSBPL3	-0.468211634	-0.444712794	-0.35143116	-0.184122527	-0.268022034	-0.035010809	-0.052867896	-0.164521849	-0.088984145	-0.105743417	-0.008473554	0.566802882	0.456801869	0.331147229	-0.321803511
TNFRSF21	0.263731364	0.296182623	0.292635454	0.369600652	0.332912706	0.42292294	0.364627857	0.390707691	0.36766564	0.361983657	-0.354030605	-0.266384019	-0.210673279	-0.247905699	0.325972114
S100B	0.321649178	0.426711073	0.45285411	0.643246625	0.560281074	0.402760649	0.4029538	0.483915177	0.546950247	0.525180704	-0.450048711	-0.299359726	-0.322532295	-0.460539987	0.356321401
LCP2	-0.546459607	-0.502976318	-0.298146884	-0.254461401	-0.35000282	-0.168114633	-0.185907978	-0.299943239	-0.19592392	-0.221347744	0.075431185	0.561350173	0.612339592	0.529677031	-0.480782697
RASL10A	0.324169048	0.467849864	0.506828216	0.428494588	0.453650085	0.249352387	0.290306873	0.34647095	0.348445396	0.390000779	-0.304811799	-0.497900893	-0.444996297	-0.439610711	0.400333879
EFHC1	-0.081926881	-0.090018971	-0.110110377	0.046752688	0.016154826	0.043697345	0.044860842	0.015364475	0.091158179	0.056545449	-0.041929749	0.19810736	0.075719159	-0.014175662	-0.026870277
SLC12A5	0.177656178	0.354798349	0.448491414	0.367460148	0.364035785	0.21670631	0.273480061	0.278942232	0.291762715	0.335645518	-0.299942423	-0.305586597	-0.323364506	-0.374375291	0.292203176
CORO1A	-0.415564044	-0.338323034	-0.160328122	-0.134484687	-0.22608526	-0.095782095	-0.130146789	-0.217438612	-0.122661048	-0.143862166	0.018746141	0.374465273	0.453208752	0.38419271	-0.364893442
PNPLA4	-0.390084685	-0.371842556	-0.315997366	-0.252430597	-0.303492849	-0.300006145	-0.297780858	-0.334668849	-0.300335871	-0.28272086	0.265955212	0.422818691	0.349511143	0.27217974	-0.373413703
LRRN3	0.351747321	0.416500261	0.436547668	0.632861162	0.564987054	0.513584996	0.516619909	0.554362791	0.602360694	0.589569247	-0.544804892	-0.282501887	-0.347149104	-0.455599755	0.430002567
PHGDH	0.463017964	0.472835062	0.403602649	0.390160182	0.431440239	0.269869967	0.254832709	0.352520562	0.288630296	0.298540895	-0.211816164	-0.420520925	-0.497813638	-0.470281274	0.470029119
C6orf62	-0.084357159	-0.075753406	-0.136729649	-0.035964343	-0.040061779	0.021835925	-0.057368578	-0.031706598	-0.019331049	-0.047300678	0.062500542	0.091361611	0.111569733	0.039927601	-0.019851058
GSTM5	-0.125301759	-0.0702059	0.023021737	0.020496474	0.002555169	0.014575057	0.046856341	-0.025189883	0.014174362	0.042517654	-0.092728185	0.127450556	0.061144775	0.038254914	-0.044009381
CXorf57	0.336383157	0.351639296	0.267532778	0.223785311	0.255787378	0.111963996	0.113170222	0.195997303	0.151512045	0.160596967	-0.066679141	-0.412066117	-0.342192811	-0.277701526	0.253579341
TP53I3	-0.115378698	-0.216048621	-0.26108342	-0.279991515	-0.276016999	-0.200750543	-0.249402861	-0.248145889	-0.262864636	-0.285105675	0.254880025	0.149358064	0.219796846	0.257485665	-0.22265908
RAD51AP1	0.242655639	0.051676638	-0.14636416	-0.206080455	-0.135120026	-0.318038712	-0.330930864	-0.192420391	-0.30843509	-0.339028004	0.434982422	-0.102999807	-0.108296001	-0.030131896	-0.021183508
DOCK3	0.458273528	0.574801871	0.623396747	0.553822492	0.572434075	0.50595463	0.503393615	0.521921968	0.531079109	0.539557945	-0.497538281	-0.542868156	-0.518394453	-0.512240801	0.545021634
TLR5	-0.545066501	-0.451422957	-0.216167292	-0.272112142	-0.343853445	-0.128917657	-0.135171337	-0.304281331	-0.21822835	-0.189910125	0.0312504	0.452143596	0.523542944	0.515005609	-0.417338506
SIPA1L1	0.029469618	0.101102852	0.161318149	0.393101444	0.300286627	0.476228254	0.472236268	0.409545081	0.486753521	0.452285784	-0.523682223	0.087572181	-0.046880821	-0.186386756	0.210776698
SLAMF8	-0.627011493	-0.640281295	-0.437544054	-0.524646153	-0.58367702	-0.381041428	-0.36520757	-0.521372721	-0.442193455	-0.437609544	0.275516664	0.609633057	0.71058753	0.71606224	-0.649770167
GPRASP1	0.373693617	0.491426258	0.555807987	0.629862826	0.593338612	0.505547383	0.550341001	0.558059822	0.595317985	0.600416042	-0.564886552	-0.339034464	-0.444949427	-0.517289222	0.493417866
DUSP1	-0.513982008	-0.491771359	-0.411398936	-0.349748012	-0.42105403	-0.183599259	-0.268943008	-0.350214253	-0.289822354	-0.299743099	0.193304799	0.453967826	0.558482503	0.50983374	-0.456198263
FBXL2	0.010154863	0.097414573	0.161621292	0.022811995	0.045756553	-0.022024027	-0.002276811	-0.026356956	-0.013341878	0.030052309	-0.01624383	-0.175529986	-0.079329204	-0.036337881	0.007416033
FNDC3B	-0.40536039	-0.515887863	-0.43045021	-0.362012315	-0.410563075	-0.017452381	-0.042377466	-0.205944042	-0.168198052	-0.19415783	0.014695737	0.565855777	0.532724784	0.497522678	-0.366457009
BCL11A	0.328736694	0.262862401	0.237432372	0.033688502	0.120446585	0.026311865	0.065540375	0.08799112	-0.004860722	0.035510717	-0.00851881	-0.308402325	-0.282847532	-0.157928058	0.214714207
CDCA3	0.223717481	0.032790178	-0.175490974	-0.251129069	-0.172447268	-0.275648776	-0.319662447	-0.181047336	-0.281321231	-0.348033591	0.418472088	-0.148292391	-0.087877532	-0.030222891	-0.02242247
CYBB	-0.580158961	-0.546829609	-0.349538228	-0.324926375	-0.410341345	-0.194378567	-0.233506489	-0.356034324	-0.259743357	-0.284703935	0.131781238	0.580474022	0.635400405	0.559107927	-0.511033475
KIAA0182	0.322728441	0.329000775	0.36386209	0.204782693	0.266557697	0.392383592	0.366014609	0.324666408	0.280978035	0.292975925	-0.332425026	-0.353799582	-0.330873414	-0.229583812	0.388480773
ZMAT3	0.135759329	0.208651974	0.214999087	0.436130606	0.348830796	0.440550706	0.38318317	0.404461868	0.437876846	0.400609536	-0.407791241	-0.104907358	-0.131208789	-0.247998059	0.260412965
MAB21L1	0.000502582	-0.004186543	-0.05559226	0.122360799	0.099016522	0.062587811	0.076335657	0.104617404	0.112073773	0.117872945	-0.084429741	0.101457415	-0.011270394	-0.101740589	0.05665492
ABCA1	-0.11462851	-0.078970037	0.047653459	0.196139284	0.105020419	0.373317412	0.31004334	0.212320505	0.295122869	0.27054951	-0.389084957	0.167412075	0.192935484	0.098226491	0.013885873
CD38	-0.190825616	-0.164947899	-0.068944067	-0.136454409	-0.151276705	-0.137643126	-0.153497971	-0.211042971	-0.186529482	-0.170102632	0.118040256	0.199096261	0.192764737	0.188450648	-0.196124136
AK5	0.100897616	0.282640762	0.380751959	0.302679033	0.283293097	0.16066146	0.194876651	0.201821126	0.213403941	0.249964642	-0.235046595	-0.252086169	-0.234858152	-0.283946151	0.201118433
SOX5	0.685039217	0.626430289	0.556616071	0.600783959	0.612979308	0.502028146	0.50396725	0.586949632	0.543812687	0.525763128	-0.448576756	-0.554042607	-0.594706556	-0.591319188	0.583279917
PLCG2	-0.619822299	-0.532602891	-0.276857829	-0.355407371	-0.430059721	-0.258995499	-0.215598	-0.405700977	-0.295830636	-0.274722037	0.118722098	0.550770976	0.602330055	0.58100614	-0.516268561
TMPO	0.407552367	0.273878327	0.067826518	0.075906242	0.123834824	0.044840545	-0.040276377	0.137402297	0.006581488	-0.068528171	0.127079731	-0.331409389	-0.294513482	-0.246754267	0.256241497
ARL4C	-0.048881348	-0.081187681	-0.040036106	0.095444878	0.023152878	0.210925509	0.188853956	0.126156411	0.202860481	0.157048265	-0.242813591	0.185031209	0.174355974	0.07307832	-0.057014452
PLEK	-0.587105048	-0.552917	-0.344179823	-0.418464055	-0.48191532	-0.35956946	-0.360612035	-0.479213603	-0.387795311	-0.394192173	0.256875156	0.539966971	0.641446941	0.608997035	-0.589376368
CARHSP1	-0.198021114	-0.327762718	-0.434768744	-0.461813549	-0.442420608	-0.377677928	-0.428736515	-0.393112403	-0.423324868	-0.475831661	0.451035313	0.245590324	0.317645222	0.334281371	-0.352389992
THNSL2	-0.243187895	-0.208982265	-0.157929337	-0.141569748	-0.165008226	-0.0967904	-0.103008405	-0.15963172	-0.127871341	-0.119484494	0.075433192	0.239743272	0.20360611	0.171180428	-0.183963588
KCNJ2	-0.255350776	-0.176724988	-6.88E-05	0.003609016	-0.05417825	0.018052199	0.092557464	-0.0161549	0.041606582	0.073416949	-0.1473903	0.257164919	0.225512516	0.183617657	-0.151903263
TJP2	0.158997669	0.246409418	0.306022561	0.261381347	0.265631984	0.291427725	0.296060508	0.251007177	0.253745133	0.294885689	-0.297477396	-0.196093089	-0.217723804	-0.189015822	0.258163013
TWSG1	-0.409501233	-0.470585663	-0.540866229	-0.332505194	-0.386674843	-0.229403296	-0.349909369	-0.33946286	-0.320385094	-0.343755425	0.304171886	0.481384416	0.484329142	0.390245417	-0.40622846
PPBP	-0.297414956	-0.288645765	-0.199921608	-0.188076275	-0.235516089	-0.174376971	-0.171242336	-0.217344166	-0.173793466	-0.169374877	0.116764487	0.260910165	0.328388378	0.301070755	-0.298630816
GLI3	0.01446459	-0.03946625	0.044200064	0.083482998	0.072459572	0.264805034	0.254956256	0.168352842	0.172723331	0.184172091	-0.268756208	0.124557024	0.015126386	-0.014839366	0.103547699
RRAS	-0.691540688	-0.714655782	-0.62458126	-0.567398774	-0.637183812	-0.484778879	-0.49548654	-0.590112593	-0.514971257	-0.503015421	0.404077214	0.636243876	0.715971067	0.676197601	-0.714064369
ANKRD6	0.449637995	0.500464492	0.517555619	0.448217236	0.487450464	0.36130041	0.350410588	0.398334676	0.365820898	0.399314952	-0.344429338	-0.445677428	-0.469585619	-0.411735534	0.47100716
IL1R1	-0.660181089	-0.675335231	-0.46925793	-0.567087618	-0.617383138	-0.330011074	-0.319646559	-0.517619163	-0.449814271	-0.412251202	0.246529898	0.614196337	0.714183669	0.747878607	-0.634834047
CCL8	-0.513338072	-0.554357272	-0.433087805	-0.540125814	-0.551142193	-0.506059259	-0.464739242	-0.555991503	-0.51359108	-0.499708279	0.418926514	0.540604051	0.563619906	0.60015593	-0.593672014
PKP4	0.342185671	0.403619008	0.438988726	0.246959804	0.297408169	0.293686601	0.270503349	0.300523945	0.220150949	0.228386934	-0.217002278	-0.453204113	-0.368676863	-0.296020785	0.369902049
IRS2	0.045489785	0.09932016	0.123191435	0.341884219	0.256016511	0.403264365	0.420915853	0.369990608	0.434605156	0.402397218	-0.447382815	0.02457524	-0.058154675	-0.172428704	0.191462642
MAP3K8	-0.630753819	-0.608221815	-0.413746276	-0.499981974	-0.55221577	-0.395239873	-0.355711202	-0.522531501	-0.448566204	-0.414184272	0.286718278	0.589615986	0.655573117	0.687252925	-0.602203495
SPAG1	-0.131244211	-0.123305886	-0.092964773	-0.00817465	-0.046693179	0.090828853	0.03803362	-0.013827111	-0.010640727	-0.007591846	-0.055432397	0.230305885	0.136788583	0.116730808	-0.071683535
CA10	0.468164919	0.494228527	0.510631005	0.364347815	0.388854265	0.201992494	0.226776594	0.30153376	0.263428125	0.276680075	-0.190728397	-0.563422906	-0.440036195	-0.391543818	0.36595855
CORO2B	0.301955996	0.357596217	0.348138974	0.586608693	0.517773063	0.545457757	0.5164044	0.5671807	0.614202376	0.563871968	-0.566283202	-0.231725211	-0.269287301	-0.412501319	0.401013157
ABLIM3	-0.028960932	0.086768487	0.259792103	0.151907271	0.128479408	0.229910415	0.223547693	0.137702527	0.178926953	0.234293385	-0.274223127	-0.125938328	-0.037843896	-0.016047047	0.083847794
FKBP11	-0.608404861	-0.736726761	-0.683468614	-0.729049474	-0.737602709	-0.627698698	-0.603596363	-0.689694211	-0.679144215	-0.666644576	0.594422825	0.658836162	0.674161298	0.69681177	-0.698184673
LGR4	-0.036199005	-0.031559226	-0.087820347	0.022461636	0.004306707	-0.00553807	-0.008968024	0.006852201	-0.051239105	-0.016098891	0.045332002	0.128077008	-0.022763704	-0.063927669	0.031679461
MYO10	0.581233183	0.654439784	0.639279994	0.762386842	0.755180433	0.667337739	0.713721263	0.748206761	0.738859558	0.742439103	-0.671469661	-0.48483904	-0.635819509	-0.711343841	0.69264787
SLC27A3	-0.187068405	-0.235692278	-0.265923441	-0.084835392	-0.14106431	-0.071555112	-0.05656559	-0.095163463	-0.051572108	-0.094227587	0.049151585	0.341641733	0.211917659	0.129192146	-0.166430916
SPA17	-0.064713223	-0.081641478	-0.12563119	-0.06835187	-0.08261591	-0.245245761	-0.242193971	-0.190270161	-0.156747262	-0.163242631	0.234383744	0.114566324	0.07413639	0.024750345	-0.171886242
ZNF226	-0.174703995	-0.145393515	-0.187436726	-0.044217248	-0.07658633	-0.301761308	-0.262610596	-0.203269751	-0.153867679	-0.135496803	0.226634282	0.161649325	0.132442318	0.052646334	-0.200974998
NDUFA4L2	-0.041519616	-0.103971185	-0.122956589	-0.047785522	-0.086430682	-0.074843539	-0.098766466	-0.060034373	-0.060736558	-0.083599429	0.066333304	0.090659075	0.158031186	0.12265809	-0.154281997
SSPN	-0.154971399	-0.07422278	0.077080995	0.210647306	0.127746699	0.212559672	0.194403877	0.10791896	0.199511168	0.232827165	-0.286597895	0.212376755	0.12487937	0.027966365	-0.01034921
ATM	0.108982701	0.113855024	0.205487605	0.19078746	0.186955307	0.395762942	0.36345196	0.294675729	0.264206376	0.256809732	-0.354772474	-0.016379182	-0.098359831	-0.081281139	0.246363077
BIN1	0.081134444	0.220327394	0.400960639	0.328654371	0.27089098	0.282752566	0.288990565	0.26445783	0.318750639	0.324016994	-0.360936202	-0.249441495	-0.111176013	-0.142806744	0.165904038
KDELR3	-0.600846722	-0.722023627	-0.724976495	-0.738246733	-0.74133343	-0.573109668	-0.605127375	-0.675121604	-0.68463651	-0.677168528	0.590500067	0.638707738	0.65591295	0.674219746	-0.648619145
ZFYVE21	-0.138349831	-0.046972752	-0.103996193	0.06794676	0.043938397	0.016974879	-0.05608431	-0.001647083	-0.005790617	0.016495285	0.033621052	0.081380565	0.03900113	-0.069682017	0.008295637
APOC1	-0.330494522	-0.241710669	-0.041837198	-0.091989874	-0.160973014	-0.199433646	-0.178843987	-0.237736696	-0.136113214	-0.138309992	0.078114331	0.257034214	0.339678391	0.273534269	-0.33119572
MCF2L	0.436845278	0.585023408	0.671171402	0.623967136	0.615721747	0.543552077	0.596564456	0.608799969	0.617546778	0.626783694	-0.593658225	-0.510456409	-0.531744075	-0.570695452	0.578078515
CENPA	0.20255583	0.003516776	-0.228107667	-0.276686773	-0.199784842	-0.362196402	-0.387631326	-0.240641485	-0.340804615	-0.397564062	0.485348144	-0.095238945	-0.071172387	-0.014370035	-0.057937941
C1orf63	0.051749257	0.096075981	0.22661129	0.14558837	0.177974654	0.224419044	0.287924929	0.19260093	0.248585975	0.248032744	-0.274630762	0.030957113	-0.122981446	-0.137102265	0.197599404
PRIM1	0.277043235	0.13993054	-0.064491382	-0.121508542	-0.038294114	-0.261936063	-0.298396916	-0.143711144	-0.22550252	-0.2691371	0.387498983	-0.199607537	-0.192031201	-0.136739537	0.071555041
NOTCH2NL	0.03500187	0.035285484	0.200241015	0.195070179	0.181951124	0.381623966	0.435167858	0.283392814	0.340157689	0.354156913	-0.45409808	0.096586274	-0.057515242	-0.080199243	0.203946421
SMARCA4	0.58435123	0.526410162	0.448976314	0.507411456	0.531567901	0.709180188	0.634099577	0.669524087	0.598457514	0.551887094	-0.562814307	-0.465897418	-0.488767265	-0.502695757	0.638064937
IFI16	-0.244721955	-0.252992648	-0.161021117	-0.151597332	-0.198490631	-0.05709058	-0.077151508	-0.139786638	-0.083033148	-0.1196523	0.032132758	0.262587331	0.341921805	0.319021743	-0.24740356
NME5	-0.076809176	0.036207177	0.0801852	0.247729431	0.17878841	0.08466417	0.090999351	0.09615442	0.184350296	0.196533282	-0.142856669	0.056965412	-0.007057008	-0.133578676	0.006069361
ELTD1	-0.006762308	0.005091913	0.041934516	0.192223222	0.13042382	0.112467342	0.132583468	0.137857667	0.148054452	0.16321647	-0.161890663	0.077393635	0.055931845	0.012590991	0.011412331
KIAA1107	0.275073713	0.442028054	0.495766839	0.3504279	0.380162266	0.163431699	0.2140799	0.255796422	0.238776927	0.297403395	-0.212294398	-0.446561156	-0.419798447	-0.395559219	0.330080447
RRM2	0.136010076	-0.086063619	-0.26706496	-0.241280623	-0.221451778	-0.278429531	-0.315691054	-0.208039316	-0.277025025	-0.351299731	0.393986661	0.055827133	0.058860386	0.06772321	-0.126103262
ZWILCH	0.258473767	0.08168277	-0.100841671	-0.115972432	-0.055646364	-0.064920427	-0.151970052	-0.031928517	-0.128540872	-0.201354561	0.234558413	-0.130730931	-0.103154913	-0.08444389	0.089108814
TNS3	0.072105378	0.11927366	0.334804916	0.229919279	0.194340458	0.323410945	0.362026644	0.230409503	0.249529373	0.305462976	-0.374214279	-0.08673548	-0.054800882	-0.046306627	0.146057928
MXRA8	-0.358951431	-0.377731155	-0.223645005	-0.1577852	-0.214455535	0.020630956	0.016734068	-0.127400047	-0.063168339	-0.040583073	-0.094637913	0.431304338	0.412612048	0.383938689	-0.281629404
DDIT4	-0.080899797	-0.074818433	-0.101029796	-0.065530662	-0.082961334	-0.028632513	-0.067997968	-0.062963409	-0.051795406	-0.049036561	0.041168382	-0.016603614	0.093006216	0.098886362	-0.064478743
PLOD2	-0.28287803	-0.383517849	-0.391182083	-0.289600166	-0.351400523	-0.189914082	-0.235112061	-0.265038128	-0.215144377	-0.274621061	0.196505745	0.386224099	0.412496157	0.37433228	-0.371555118
DGKG	0.164016589	0.265163348	0.262451995	0.382409064	0.331002776	0.264314362	0.268759749	0.285631148	0.309332315	0.340251713	-0.279654951	-0.181999758	-0.240414512	-0.314423881	0.245067119
THBS1	-0.568200704	-0.667318463	-0.587152832	-0.6278102	-0.657768156	-0.365744553	-0.422432948	-0.539943477	-0.522030494	-0.522335735	0.372214862	0.605842047	0.688252103	0.719798568	-0.613209153
PDGFRL	-0.36476335	-0.423996639	-0.398877152	-0.370666409	-0.38496157	-0.30924748	-0.3116493	-0.365642038	-0.378103658	-0.348719321	0.301148357	0.420667881	0.37753463	0.375749906	-0.360526248
CXCR7	0.154457589	0.144124552	0.147223846	0.249036596	0.218743889	0.102700898	0.107163594	0.158512238	0.150970668	0.166085911	-0.09980748	-0.034089791	-0.118333575	-0.148423279	0.120094014
CLEC7A	-0.675644336	-0.621356341	-0.395938202	-0.420442744	-0.499904779	-0.384853147	-0.367400264	-0.501714483	-0.393736964	-0.384152419	0.255676578	0.65410513	0.686143253	0.631316366	-0.625937451
LBH	0.091364097	0.029584179	0.012772899	0.007013926	0.00175775	0.06047483	0.044674114	0.064600648	-0.000774302	0.007579917	-0.019773864	-0.027121622	-0.001526547	0.040415672	0.028836944
IL18	-0.549858432	-0.470837363	-0.348197193	-0.374054847	-0.434931062	-0.430270652	-0.426269616	-0.49280039	-0.43523619	-0.409180922	0.353855	0.436859898	0.508924539	0.472698515	-0.516013159
MIR22HG	-0.601084278	-0.547427392	-0.40751756	-0.424050924	-0.463245284	-0.320719814	-0.296691777	-0.420714915	-0.347352133	-0.329185441	0.24258295	0.558984007	0.564361643	0.511892505	-0.511279545
NEFM	0.189642307	0.313556311	0.371015219	0.286255945	0.301363802	0.185277314	0.219728501	0.240636852	0.222200484	0.25852353	-0.228931784	-0.307614889	-0.29158842	-0.320359218	0.269982194
ID3	0.20209252	0.220987502	0.22654329	0.32622621	0.2755135	0.17551544	0.175424704	0.227411892	0.267230756	0.261131529	-0.209262141	-0.183456098	-0.162549779	-0.193092627	0.178584595
CDH5	-0.09438819	-0.085565747	-0.052285996	0.084826754	0.043749125	0.133726513	0.163722163	0.113610905	0.119037184	0.138266398	-0.17781877	0.168920438	0.104459378	0.059373259	0.004180614
CLDND1	0.123285939	0.212941256	0.181523942	0.185396608	0.169336959	0.083927527	-0.00755574	0.115145392	0.09192309	0.056129556	-0.012917638	-0.265366723	-0.131920605	-0.172392046	0.111386089
ZBTB20	0.456018966	0.497680411	0.61144087	0.630781418	0.62611858	0.678579075	0.72642993	0.666871457	0.718495413	0.724946947	-0.73278388	-0.354894597	-0.456518328	-0.460168208	0.578520289
RUNDC3B	0.328911516	0.486510485	0.514617963	0.530071689	0.529171063	0.307241983	0.34908716	0.420063118	0.405364864	0.460068063	-0.366706953	-0.450199209	-0.456555229	-0.477260922	0.439381739
RPL37A	-0.040729982	-0.049506601	-0.043084723	-0.096193055	-0.092031488	-0.30129713	-0.171347174	-0.170034757	-0.146738077	-0.107002288	0.161826382	-0.00515895	0.008311402	0.068263264	-0.148801658
RORA	0.008291214	0.08166115	0.163153687	0.242648479	0.221189112	0.277252979	0.297493945	0.24570947	0.305726776	0.321561841	-0.321721595	0.029292256	-0.077681235	-0.140528514	0.156186329
CRYL1	0.033749409	0.144637394	0.118412876	0.202730267	0.180032581	-0.070413924	-0.075673202	0.053844447	0.069572996	0.086081946	0.03770245	-0.194529192	-0.119131097	-0.186498964	0.048813208
CPD	-0.498923375	-0.508793594	-0.430621621	-0.394435694	-0.462595915	-0.156959807	-0.228403831	-0.339120493	-0.316461763	-0.331693755	0.192883814	0.512796516	0.557430514	0.533366618	-0.445835489
FBXO2	0.018092759	0.165731657	0.329394974	0.178800053	0.164159091	0.060454727	0.121389555	0.085775898	0.129540675	0.168656586	-0.16665531	-0.17580615	-0.12332241	-0.148623981	0.05908598
TLR1	-0.599625027	-0.557316258	-0.402916613	-0.387144539	-0.460452919	-0.311563859	-0.372756532	-0.459838457	-0.374112899	-0.390169978	0.267643239	0.567192108	0.659109085	0.600394966	-0.560805897
MT1X	-0.139098897	-0.104044378	-0.092478719	0.105417544	0.021804456	0.013596117	-0.008900299	0.012500469	0.088349006	0.078251347	-0.064531312	0.126306466	0.152885669	0.055426958	-0.117684659
GNG11	-0.336636207	-0.353788288	-0.325889694	-0.214526525	-0.258750988	-0.288488452	-0.27057422	-0.275144466	-0.264492265	-0.230470409	0.237181728	0.340109202	0.324223585	0.278777415	-0.335894962
ITGA3	-0.413308307	-0.41914881	-0.377219354	-0.295556389	-0.367950608	-0.133234761	-0.145986873	-0.244777233	-0.18639539	-0.208315854	0.109019215	0.377505525	0.429774566	0.385011388	-0.383433009
MAN2A1	-0.520586331	-0.496874809	-0.331795197	-0.376596918	-0.418935067	-0.102052507	-0.149631562	-0.318361204	-0.244026361	-0.244169768	0.080323433	0.486751572	0.547336564	0.526477834	-0.402459863
NACC2	0.170610202	0.270551857	0.377569146	0.565421902	0.459159386	0.57718031	0.58132206	0.529179353	0.590984837	0.580367744	-0.633752761	-0.119754443	-0.177887227	-0.305670049	0.314263581
SERINC5	0.430778177	0.459020931	0.464829911	0.395858402	0.418188377	0.408947946	0.41023601	0.423168334	0.368128456	0.391124074	-0.36609454	-0.458814859	-0.412442926	-0.328104802	0.438504129
TCIRG1	-0.677924538	-0.695067749	-0.479727722	-0.521099694	-0.595377121	-0.317132933	-0.267571441	-0.477536666	-0.367911465	-0.374102344	0.177786668	0.703790322	0.719097566	0.695901397	-0.64091913
CCL20	-0.567939868	-0.604991144	-0.489357959	-0.536860824	-0.576602372	-0.395772052	-0.379377334	-0.504109213	-0.442303716	-0.44090233	0.330725133	0.555806794	0.624338707	0.618397971	-0.593454024
DRAM1	-0.649112882	-0.6927052	-0.605619515	-0.528405098	-0.597132135	-0.350829504	-0.354187541	-0.486150361	-0.44615611	-0.453411104	0.317509884	0.735192936	0.691976463	0.635805124	-0.619569371
SLC4A3	0.118078565	0.141538457	0.176256446	0.390513136	0.299833819	0.388275436	0.396690305	0.376752748	0.454463494	0.417125745	-0.44119853	0.001051104	-0.077126321	-0.227279453	0.180362976
UBE2S	0.318150297	0.149461932	-0.094896941	-0.089474579	-0.028005858	-0.203947361	-0.234834013	-0.058110413	-0.154283824	-0.206588653	0.32624781	-0.233781297	-0.185566535	-0.163366428	0.062987077
FAM171A1	0.461486711	0.594836311	0.682918187	0.628819375	0.648840043	0.634999049	0.64572864	0.643931562	0.62017061	0.66797657	-0.647161271	-0.550165074	-0.548055164	-0.531071558	0.621535709
ZWINT	0.280556608	0.083611094	-0.101846686	-0.187831749	-0.108411892	-0.187499329	-0.213029492	-0.109971642	-0.207679849	-0.273187676	0.316388164	-0.149058872	-0.121691593	-0.04048773	0.042459985
PSRC1	0.234390889	0.208117449	0.171238808	0.365575634	0.303308953	0.197560296	0.198851717	0.286502095	0.343450348	0.268537731	-0.23616933	-0.077646363	-0.149953091	-0.274525037	0.177691448
PI3	-0.472147076	-0.478262303	-0.374416867	-0.399734598	-0.449715364	-0.304264732	-0.291209854	-0.383760645	-0.313188774	-0.325265021	0.243339333	0.444248726	0.513573669	0.505706332	-0.489392844
CHGA	0.146047497	0.298673134	0.354940176	0.234053908	0.248120372	0.088097455	0.145469978	0.156604867	0.168561605	0.216982147	-0.156564525	-0.307864763	-0.286803864	-0.298079285	0.209659424
METTL7A	0.005356478	0.097697588	0.181490465	0.329352802	0.264363254	0.294830209	0.312121504	0.266862818	0.289198174	0.314184814	-0.343410555	0.051676097	-0.089757956	-0.166946885	0.184338875
SHC3	0.578979742	0.608572252	0.573296778	0.584954716	0.591654575	0.491927534	0.545429315	0.586453309	0.566584671	0.560863525	-0.493669159	-0.550179641	-0.563198372	-0.598221782	0.564814983
CCNE2	0.33829008	0.240990268	0.110615763	0.040059826	0.082402748	-0.051378396	-0.105340227	0.023465031	-0.041315949	-0.106890612	0.162244646	-0.276902802	-0.231328218	-0.165789705	0.160851296
APLP1	0.298024087	0.433581351	0.559519618	0.595895429	0.519268407	0.523995639	0.528527813	0.512054101	0.588882765	0.590086457	-0.602908967	-0.375788575	-0.309309814	-0.388505694	0.375482122
CD97	-0.373686911	-0.394558905	-0.371455802	-0.209210391	-0.278080112	-0.124029239	-0.114067524	-0.177723438	-0.157085805	-0.169095023	0.101291601	0.48033681	0.368806372	0.263739165	-0.305798585
DDX17	0.286457777	0.339242146	0.448501851	0.431620795	0.434843603	0.44719471	0.516177346	0.468023538	0.524635943	0.516423923	-0.514385054	-0.25532345	-0.338068651	-0.366599297	0.412729524
ZNF107	0.468179509	0.406449299	0.294915594	0.409974632	0.411229417	0.246721158	0.264037785	0.373240692	0.315017349	0.306326259	-0.201641599	-0.293158119	-0.428011118	-0.41619983	0.404391685
HEPH	-0.343632631	-0.271331868	-0.129199794	-0.082213674	-0.127226116	-0.000352022	0.005330726	-0.111248619	-0.058008751	-0.01334876	-0.061314466	0.318492343	0.297289708	0.252190183	-0.207852606
NLGN3	0.618218248	0.647986155	0.544498435	0.693264431	0.671364025	0.505658326	0.523557507	0.646681311	0.598115492	0.566905364	-0.46753415	-0.532697984	-0.621635232	-0.688134853	0.625750863
SPAG5	0.434852581	0.254892521	0.088960213	0.000944999	0.085259202	0.01750631	0.027000943	0.105174173	0.010767965	-0.040903532	0.096172754	-0.286703106	-0.308398303	-0.244844652	0.244937586
CHST11	0.034892376	-0.013664203	-0.109256646	-0.027343153	-0.042855141	0.00503462	-0.057113155	0.012268392	-0.008281918	-0.083956102	0.08049037	-0.018116773	0.066693189	0.002302588	-0.030667475
CSF2RB	-0.652029954	-0.621161264	-0.406859027	-0.498591719	-0.548467558	-0.351326427	-0.330446071	-0.510332046	-0.446111747	-0.419764052	0.256039562	0.620087538	0.678344881	0.692595346	-0.598291336
CD58	-0.602176798	-0.63023715	-0.688478759	-0.570385278	-0.608146037	-0.633061865	-0.689137099	-0.660920028	-0.621970175	-0.654803458	0.647259679	0.614747664	0.614815397	0.513237415	-0.657273905
GPR19	0.414686344	0.46535971	0.430909411	0.476452907	0.461686352	0.197694972	0.243442067	0.327516508	0.363755988	0.373035888	-0.244897341	-0.436772812	-0.412367063	-0.445862103	0.330512354
SLC16A10	-0.345610382	-0.383324018	-0.256178406	-0.302564534	-0.348520955	-0.134228352	-0.133881217	-0.258652428	-0.195438832	-0.199268995	0.083016214	0.346807222	0.451737923	0.471208499	-0.35758115
PDCD6	0.161864248	0.168950008	0.307560374	0.144972949	0.190339243	0.346156755	0.421146554	0.277960227	0.305180421	0.318750734	-0.38674024	-0.084851658	-0.212676657	-0.16633672	0.286521784
SGK1	-0.128615039	-0.074137551	0.04408671	-0.036820439	-0.063313739	-0.034290292	-0.036355644	-0.06807973	-0.065839975	-0.058944139	0.002670306	0.049282538	0.148015098	0.167494848	-0.115873187
TPM2	-0.17115132	-0.270019671	-0.170988291	-0.230509609	-0.252344923	-0.110056116	-0.11237543	-0.167829213	-0.149446767	-0.163699041	0.077476682	0.238773454	0.289415541	0.302681135	-0.272318737
CCDC109B	-0.54021651	-0.594275456	-0.584006347	-0.409104964	-0.493246883	-0.412840952	-0.438441036	-0.458539302	-0.379396098	-0.423625138	0.358933662	0.646129825	0.618965195	0.502314595	-0.591938681
TRIM38	-0.642548675	-0.637414046	-0.437681588	-0.483819969	-0.524432686	-0.24836921	-0.235480765	-0.421517815	-0.37398513	-0.345778455	0.17943786	0.676851989	0.626233161	0.616220051	-0.51839982
GSTM3	0.086024538	0.098703156	0.064821114	0.062782665	0.060545704	-0.123520795	-0.170551402	-0.053690147	-0.05745295	-0.073965938	0.146935709	-0.116501286	-0.081021792	-0.097617556	-0.000354466
C1orf115	-0.065131052	0.067799804	0.17271279	0.088682383	0.092568839	0.052061099	0.131112991	0.059786844	0.063955986	0.114061863	-0.142390782	-0.003448412	-0.096265626	-0.101498741	0.080512618
NCAPG2	0.38317685	0.217452476	0.060089054	0.078745816	0.124665454	0.222659689	0.135788334	0.214687734	0.122256922	0.045402302	-0.048841803	-0.199872087	-0.233621931	-0.210768	0.296070503
SPATA20	-0.324032873	-0.234759459	-0.111394864	0.027401639	-0.074652391	0.095373483	0.097213688	-0.014684497	0.069425836	0.088033576	-0.173373225	0.341085814	0.252111026	0.144244632	-0.165897895
TBXAS1	-0.52995896	-0.426110428	-0.212167264	-0.177455566	-0.279367718	-0.06889323	-0.115022964	-0.238382785	-0.131956461	-0.130194781	-0.012077825	0.421330822	0.544662029	0.466182763	-0.401681015
ASRGL1	0.503061279	0.59205082	0.607875364	0.580997257	0.591080563	0.469836272	0.465858584	0.511022009	0.539032392	0.511482438	-0.476858342	-0.509168185	-0.515661412	-0.533297154	0.542422544
HIPK2	0.54410054	0.649940965	0.771065041	0.711396532	0.706692798	0.718751583	0.775526965	0.733420514	0.744765751	0.777599536	-0.766740744	-0.583580926	-0.596451396	-0.592278433	0.668655781
VAMP5	-0.517513897	-0.49609617	-0.419127052	-0.294631073	-0.384598239	-0.464534924	-0.418524412	-0.441294295	-0.324118457	-0.333883897	0.321652391	0.493129921	0.525256839	0.439671049	-0.558226841
ST8SIA1	0.224428071	0.264886179	0.189598448	0.395214798	0.35337123	0.243596193	0.231871976	0.328827249	0.31941629	0.305955978	-0.230277625	-0.181250605	-0.2467762	-0.313327226	0.278781724
HMBOX1	0.393241904	0.466289353	0.582465938	0.580069238	0.582030891	0.728141122	0.739682211	0.653183953	0.684570861	0.694355641	-0.744637293	-0.353827081	-0.41726255	-0.423067418	0.578243743
CROCCP2	0.407437007	0.433083367	0.46480167	0.364025781	0.436761252	0.361923869	0.426538236	0.407274972	0.39702177	0.411936307	-0.367076983	-0.353780866	-0.461862078	-0.426064137	0.482852144
ADAP2	-0.410692392	-0.329743048	-0.062366886	-0.097671008	-0.184470856	-0.084501494	-0.032432196	-0.186044514	-0.050596711	-0.030648875	-0.087758494	0.389014082	0.4402379	0.386739995	-0.357185056
FYB	-0.433694864	-0.346317559	-0.085008491	-0.114407194	-0.209471107	0.026497024	0.011144571	-0.149125578	-0.028489082	-0.041682204	-0.121957641	0.390188256	0.46386359	0.406489718	-0.326769533
GJA1	-0.15726956	-0.085484657	0.031902846	0.180106849	0.110581279	0.187639816	0.176427731	0.117926981	0.168064543	0.188305366	-0.244521203	0.256084056	0.122142555	0.017194841	-0.024490956
WTAP	-0.37249328	-0.399115614	-0.399612557	-0.34653663	-0.369954602	-0.34477577	-0.415695618	-0.392060457	-0.337965263	-0.382682122	0.355578856	0.344028853	0.455533507	0.397082221	-0.433644067
TRIO	0.356428215	0.334189073	0.28265208	0.437969581	0.421584158	0.506368456	0.493182939	0.526611218	0.534828855	0.471277736	-0.459571848	-0.247080415	-0.308662417	-0.39434103	0.43397851
MARCKSL1	0.757892044	0.743323279	0.66168662	0.659004487	0.686222422	0.487622489	0.489506405	0.630782123	0.583286426	0.548019075	-0.447248747	-0.704715479	-0.678395588	-0.651105374	0.65814466
SORL1	-0.051908276	0.109094729	0.268980072	0.357528839	0.292724813	0.448790721	0.409744776	0.317687825	0.390456808	0.408701864	-0.490768824	0.04169486	-0.013186078	-0.103869156	0.188844936
DDX60	-0.361259135	-0.364011574	-0.273755045	-0.189382783	-0.228030693	-0.118547052	-0.127537571	-0.209900945	-0.178692405	-0.178975579	0.099914717	0.534252202	0.350021088	0.303708971	-0.278473146
FAM70A	0.394927722	0.431585707	0.417986004	0.602763829	0.539472886	0.462258013	0.450935064	0.518738326	0.561497897	0.524212089	-0.475084454	-0.288650467	-0.344291791	-0.429126031	0.41201606
C1orf21	0.562901252	0.65534446	0.632941262	0.737879677	0.735982302	0.669236798	0.693227687	0.726338887	0.720527405	0.733084896	-0.667689636	-0.536872093	-0.62656913	-0.688732373	0.707915297
EPHX1	-0.208051153	-0.115307472	-0.030596412	0.012130071	-0.038780205	0.090034847	0.023115381	-0.018684373	0.003719844	0.028706539	-0.111208801	0.097386621	0.165533633	0.115601787	-0.086675143
SCARA3	0.018061163	0.105917237	0.203156202	0.313107633	0.235907329	0.388633747	0.398805674	0.302262067	0.366916643	0.381886801	-0.455511325	-0.023207014	-0.018763716	-0.077656735	0.148884219
IFITM3	-0.577350939	-0.592926627	-0.459748529	-0.3698546	-0.461894399	-0.213981997	-0.259693925	-0.364965075	-0.295402802	-0.332958997	0.17786985	0.671780172	0.640408336	0.538300965	-0.53054353
ZFP36L2	-0.048217139	-0.064523609	0.036755936	0.171034845	0.083749272	0.325096854	0.326270765	0.246972044	0.289532346	0.264957729	-0.365688002	0.185265048	0.111540408	0.051545514	0.03291182
EMR2	-0.538924818	-0.535985585	-0.344340663	-0.382890108	-0.459131045	-0.17790107	-0.20291015	-0.346769461	-0.270504106	-0.295943644	0.12142028	0.525782416	0.627741574	0.592985726	-0.48527968
SLC1A1	0.375256374	0.396192752	0.373910143	0.269394915	0.296511104	0.210275159	0.189700401	0.242542155	0.20690988	0.212770179	-0.145610216	-0.481235848	-0.354824199	-0.315481126	0.328417475
GLRB	0.286769894	0.397372013	0.287452137	0.34896236	0.357956264	0.148589096	0.115349686	0.245726942	0.220172464	0.226555093	-0.100773843	-0.399085603	-0.363379621	-0.388818899	0.316426588
FGF9	0.431573285	0.475367448	0.486794308	0.297676696	0.368255485	0.215902478	0.254108586	0.285042899	0.246638063	0.286378651	-0.224566403	-0.528953819	-0.477288563	-0.403277166	0.40406887
NOL3	-0.221265179	-0.242181015	-0.277668886	-0.234009443	-0.258201518	-0.257103851	-0.249506158	-0.26137948	-0.22619964	-0.22251063	0.228960613	0.205566754	0.23007322	0.190974236	-0.279998599
PLK1S1	0.497912661	0.535078915	0.415730774	0.491661015	0.517638616	0.338370326	0.313886847	0.457469369	0.397264183	0.395778459	-0.255121906	-0.53508455	-0.522935908	-0.529585768	0.513129111
EYA4	-0.080265109	-0.099235298	-0.138550095	0.003703666	-0.009429077	0.03341731	0.017263959	0.024941304	0.017404692	0.014102889	-0.010729682	0.143694884	0.069529982	-0.009959822	-0.023314524
PLS3	-0.550449668	-0.569691769	-0.535139769	-0.372345487	-0.433395183	-0.196282937	-0.22029615	-0.317252125	-0.303728113	-0.29101736	0.17307435	0.629927148	0.548680858	0.473222785	-0.443201155
VCAN	0.270977487	0.224102547	0.292824975	0.289217664	0.275904013	0.343700499	0.31592843	0.31164424	0.281923841	0.305511804	-0.307062222	-0.176540336	-0.178605619	-0.126195783	0.254065169
SST	0.112760406	0.250708018	0.323749808	0.253421106	0.24695371	0.090493662	0.146503568	0.148563466	0.183461716	0.220584404	-0.173789984	-0.235746883	-0.221856273	-0.268291397	0.175283175
SLC22A4	-0.222461209	-0.188950776	-0.143136811	-0.004590225	-0.083893504	-0.057941218	-0.063846846	-0.086620322	-0.020569648	-0.020676164	0.016151715	0.212479494	0.236123605	0.147600078	-0.188323134
SLC2A10	-0.2883808	-0.327772754	-0.296485551	-0.050999853	-0.141993969	0.015848283	-0.023658427	-0.065007367	-0.036853885	-0.051034754	-0.017853989	0.494947083	0.341076577	0.200427812	-0.228016558
PLAGL1	-0.442196646	-0.48942586	-0.379823881	-0.454457342	-0.454123873	-0.285716454	-0.268742195	-0.37778153	-0.399074428	-0.36014072	0.250291829	0.472853594	0.441526691	0.506164712	-0.416568631
PSD3	0.375449307	0.417524833	0.493635446	0.476660102	0.473052616	0.53841551	0.532901091	0.526876772	0.533179541	0.52587867	-0.549406516	-0.365244407	-0.337993099	-0.360523276	0.431313853
SEC14L2	-0.040947543	0.040315117	0.079006039	0.296520522	0.190383231	0.280494922	0.24967471	0.233367136	0.309404466	0.294588809	-0.311002879	0.016502874	0.031965745	-0.091729938	0.063157642
TAF15	0.174534479	0.197024706	0.251112796	0.191632169	0.222869669	0.289536485	0.353222999	0.257147188	0.273713898	0.300419312	-0.309585764	-0.108882474	-0.211963206	-0.188563731	0.257793803
SLC35G2	-0.18570292	-0.148475394	-0.218658072	0.002580503	-0.063632356	-0.138406503	-0.174379312	-0.111903899	-0.066062903	-0.098400292	0.145156112	0.237607114	0.158392993	0.02388078	-0.163076658
CPE	0.195007607	0.366013967	0.395583639	0.587505254	0.515330672	0.46208317	0.440578957	0.476075528	0.524785066	0.54223403	-0.496025872	-0.239188537	-0.290426445	-0.384279381	0.374166681
CSRP1	-0.31520755	-0.216967834	-0.081724943	0.024296671	-0.072965421	-0.009553405	-0.00519812	-0.077031518	0.001736966	0.018596825	-0.079531956	0.335942546	0.263402998	0.137075012	-0.21978309
EZR	-0.062269677	-0.065949742	-0.079744781	-0.079246716	-0.061922786	0.055430361	-0.029447289	-0.055494171	-0.070904658	-0.079819279	0.028643888	0.094063902	0.068732476	0.054569448	-0.031146179
TRAM2	-0.287524933	-0.37959986	-0.311513157	-0.304881109	-0.313440281	0.072610969	0.038941361	-0.107159092	-0.10489262	-0.119554482	-0.033368395	0.397336846	0.378436255	0.380258956	-0.2121163
RAB20	-0.595592967	-0.594494157	-0.490115715	-0.447199632	-0.527757939	-0.42020612	-0.388929646	-0.493524501	-0.39210997	-0.401525308	0.3095102	0.585923188	0.623414166	0.568771989	-0.606712396
ZNF415	0.240450405	0.284449423	0.268970117	0.377358163	0.357300644	0.190555354	0.196560856	0.258520033	0.293530688	0.300866938	-0.219044602	-0.210788894	-0.25658527	-0.330464187	0.244631186
CST3	0.030778612	0.160155304	0.187138376	0.463674778	0.358652908	0.3444091	0.326084893	0.348447725	0.412193335	0.407042033	-0.388789172	0.012716771	-0.097874825	-0.281274938	0.191329422
DSG2	-0.396287783	-0.487738271	-0.52778409	-0.622938695	-0.59286113	-0.491671201	-0.500271182	-0.546503154	-0.593082217	-0.587511665	0.538598453	0.402140363	0.405363324	0.467331945	-0.47375084
LRIG1	0.398468161	0.495337612	0.511692019	0.656337796	0.612065795	0.633049785	0.593234127	0.626228319	0.641545835	0.641961007	-0.61060373	-0.383415118	-0.418497898	-0.457341872	0.529300872
S100A2	-0.372481389	-0.442662392	-0.484579572	-0.545083525	-0.510461671	-0.506712977	-0.509650992	-0.528468602	-0.542790933	-0.541579708	0.518372667	0.400427335	0.369394233	0.420657605	-0.443656309
ATP1B1	0.098741142	0.187990483	0.291187686	0.149982659	0.142667287	0.102867957	0.119062988	0.080476711	0.067364348	0.107704578	-0.120328538	-0.154138742	-0.160038018	-0.148254506	0.11671985
ZNF395	0.084766409	0.050500156	0.086883229	0.147224496	0.112266228	0.240553485	0.2740643	0.210794327	0.270500894	0.249510669	-0.310585761	0.010252178	-0.031863211	-0.042203414	0.096133835
BAG2	-0.323367446	-0.371289379	-0.442835894	-0.552684435	-0.496521683	-0.539361925	-0.586631287	-0.551965403	-0.61585909	-0.588776914	0.611982918	0.246915798	0.315727101	0.37955644	-0.4060949
GDPD2	-0.097610667	-0.074178519	-0.015982987	0.135757895	0.05660859	0.127170981	0.093548769	0.071210619	0.152825777	0.112131238	-0.152216506	0.203077715	0.115548979	0.011998745	-0.039626783
C9orf9	-0.085779818	-0.08907309	-0.091982079	-0.066745711	-0.083393873	-0.178391476	-0.177968377	-0.137462865	-0.096700584	-0.111842141	0.144574413	0.048963711	0.090143557	0.046193426	-0.165273475
MAGEH1	0.358890717	0.41024856	0.410819119	0.331459922	0.36839812	0.151786953	0.162632955	0.248181078	0.218402737	0.248956984	-0.151808947	-0.437694389	-0.363255484	-0.307990759	0.326373394
ENTPD1	-0.426793387	-0.393833893	-0.307237813	-0.209287123	-0.286383875	-0.21994426	-0.275200825	-0.303490159	-0.246523729	-0.265876736	0.201492518	0.422076828	0.482591726	0.399030433	-0.394827636
CACNB4	0.27789798	0.44821233	0.54623843	0.49178265	0.492651074	0.319060944	0.387479535	0.389181476	0.426892964	0.461111206	-0.38387644	-0.374257553	-0.446322161	-0.503925611	0.41518714
RAI2	0.139792941	0.222254557	0.288746782	0.170836491	0.199819959	0.177221935	0.199842255	0.171095209	0.138162552	0.192741218	-0.192214287	-0.23374162	-0.206257199	-0.141563763	0.212630021
PHLDA2	-0.358464646	-0.464416714	-0.479156401	-0.513495431	-0.522394301	-0.435731851	-0.401091735	-0.44807532	-0.451085469	-0.463180632	0.409178073	0.412346944	0.43478786	0.450249353	-0.483103329
ANKRD10	0.263621938	0.262989543	0.230824928	0.268626394	0.291612066	0.299799774	0.287908961	0.340155039	0.306545192	0.26807029	-0.231890148	-0.204335322	-0.265236856	-0.266808339	0.336274877
SLCO3A1	-0.235575049	-0.15142759	0.035414944	-0.102761014	-0.116521067	0.01436358	0.035458285	-0.090798847	-0.073967015	-0.024523204	-0.074972706	0.17118034	0.188496563	0.212013382	-0.142676689
LYN	-0.6624215	-0.619489558	-0.449310456	-0.430888199	-0.517926202	-0.328209541	-0.363559994	-0.469769282	-0.40211755	-0.416760252	0.27153393	0.655677237	0.69333099	0.617355113	-0.605984092
SOX9	0.427185643	0.445945392	0.411797804	0.660598779	0.602409212	0.588551494	0.584854291	0.639332254	0.671874568	0.629333888	-0.60468331	-0.279179532	-0.392135279	-0.509346665	0.488475043
ITGA6	-0.168415015	-0.150245442	-0.159236261	-0.056670629	-0.089296973	0.033506806	-0.057587096	-0.054642651	-0.090500287	-0.108213897	0.058453599	0.25186449	0.162971362	0.103694676	-0.087762587
RASGRP3	-0.02806544	0.134675052	0.328072525	0.333460278	0.279074212	0.298469118	0.358358866	0.271698622	0.321867658	0.359129633	-0.407469442	-0.009045755	-0.059596414	-0.12911169	0.161649418
TANC2	0.55911141	0.597759306	0.611004989	0.661135058	0.659732223	0.694840582	0.734499892	0.718612048	0.715519341	0.705870739	-0.686362771	-0.465381829	-0.558684024	-0.601447962	0.659813021
STIL	0.257944331	0.069260765	-0.085391438	-0.159325624	-0.086054315	-0.191642717	-0.188329019	-0.099680657	-0.206177243	-0.234368194	0.287311255	-0.081525938	-0.13738687	-0.055464233	0.049280271
LINC00341	-0.032479997	0.036863953	0.224690104	0.197887058	0.170304158	0.392797447	0.417421617	0.281529543	0.322418253	0.338203943	-0.457814564	0.045317696	0.009709405	0.008546505	0.153842601
ANKRD46	0.394634874	0.505908639	0.440037566	0.446465275	0.466062309	0.128253267	0.145669673	0.296103719	0.243462791	0.291374289	-0.13844167	-0.492116456	-0.503909434	-0.473982372	0.392764969
PARP12	-0.38382852	-0.43225702	-0.326712062	-0.351639336	-0.375856592	-0.280650013	-0.269929477	-0.339996759	-0.322264913	-0.339146662	0.241287826	0.538270586	0.403277989	0.372663673	-0.395704446
DEF8	0.034907807	-0.014679952	-0.183081814	-0.194820936	-0.147824775	-0.49728731	-0.467867365	-0.275928869	-0.336795473	-0.340344447	0.514302254	-0.115020514	-0.033460153	-0.027124779	-0.162971106
TUBA4A	-0.343514395	-0.293023107	-0.283028056	-0.38071406	-0.37743815	-0.418185171	-0.430749782	-0.436867424	-0.43411574	-0.400168218	0.393909324	0.193084863	0.270497934	0.278582149	-0.367259682
GALNT10	-0.10733696	-0.094061795	0.009339965	0.157240409	0.068710771	0.31208818	0.245968885	0.174357164	0.231164003	0.212970519	-0.30750522	0.168670236	0.1746944	0.086904333	-0.00726145
CBS	0.666437381	0.683142704	0.608866975	0.647807355	0.673586364	0.559437351	0.545844692	0.65504652	0.627714359	0.593516528	-0.516541427	-0.620847777	-0.651353595	-0.667908916	0.68031413
SHCBP1	0.197168287	0.025513958	-0.105627394	-0.071030917	-0.052502502	-0.035921199	-0.038915321	0.002027713	-0.069123546	-0.11099524	0.120060178	0.005157262	-0.049214766	-0.032880731	0.044155133
LIMK2	-0.326441511	-0.312910844	-0.131665277	-0.131209495	-0.192666979	0.020739302	0.014741745	-0.12630984	-0.063681864	-0.04959359	-0.070487555	0.407610174	0.36692626	0.349796224	-0.255546185
RACGAP1	0.390015766	0.215313305	0.017410406	-0.027143565	0.03939968	-0.178246998	-0.16442684	-0.016645091	-0.121883186	-0.164758101	0.269517995	-0.24608229	-0.266418746	-0.20588614	0.142980703
PODXL	0.055982452	0.069789701	0.139260931	0.277975374	0.187869918	0.375037219	0.347027334	0.297870972	0.3588454	0.303847546	-0.384285173	0.031136387	0.030268742	-0.031751735	0.1317615
NOV	-0.180559607	-0.162463048	-0.146837758	-0.196193172	-0.204322236	-0.166118087	-0.167165935	-0.200663387	-0.191519942	-0.1644598	0.142523826	0.077286507	0.178821895	0.205640479	-0.194835696
PNOC	0.038164737	0.136433663	0.147727253	0.144812962	0.146893029	0.046141113	0.072546755	0.081808077	0.086170748	0.113376243	-0.078168552	-0.098857269	-0.135235827	-0.188768278	0.112453298
KHDRBS3	0.467448385	0.512368325	0.485982627	0.568051828	0.54939261	0.424053951	0.41906735	0.51466084	0.538094825	0.518808443	-0.420275771	-0.487377253	-0.429761647	-0.467560024	0.46243619
NCAM1	0.609114523	0.72138456	0.752114966	0.76520761	0.756327731	0.683539203	0.65983873	0.723260549	0.736352811	0.730271594	-0.671267871	-0.669821377	-0.637030518	-0.662822328	0.68738459
SALL1	0.337269629	0.358416642	0.269815706	0.543970752	0.484547112	0.43293981	0.421269147	0.504226162	0.51919535	0.47019177	-0.426888009	-0.219986446	-0.30027646	-0.420945508	0.382903129
NET1	0.074498721	0.089542972	0.034361746	-0.122859046	-0.030924742	-0.060952744	-0.077496456	-0.049055681	-0.166644397	-0.11338166	0.155270774	-0.198446712	-0.16380422	-0.031384115	0.118432675
ARPC1B	-0.794941425	-0.834000755	-0.656472856	-0.726865749	-0.784802023	-0.505088673	-0.520023243	-0.692442845	-0.6137963	-0.620666506	0.441065881	0.776178163	0.856438432	0.848595949	-0.790723159
ITM2C	0.379479944	0.443020121	0.470519594	0.614114393	0.538804413	0.50066503	0.460325133	0.516350827	0.542584213	0.526661323	-0.489936844	-0.321933011	-0.352400825	-0.449129757	0.411282539
AMT	-0.077133122	-0.01585406	0.075359552	0.123951475	0.099223243	0.093481528	0.130932692	0.068363924	0.129301974	0.13954838	-0.147623936	0.133980617	-0.013271157	-0.074716858	0.043827384
CTNND2	0.538796648	0.670517287	0.684561928	0.846640395	0.791181882	0.70094187	0.688954624	0.752182606	0.800278947	0.77789871	-0.713577562	-0.530312781	-0.57520658	-0.674874587	0.657914583
LOC399491	0.381896171	0.425318577	0.522909424	0.440182013	0.49311523	0.579419237	0.624988133	0.553907358	0.576435186	0.574468644	-0.595808871	-0.309776161	-0.431583413	-0.439436869	0.542464993
C5orf44	0.24609465	0.290230756	0.147504197	0.223880111	0.242258183	-0.023843574	-0.055497718	0.125697027	0.034892829	0.051760964	0.100564195	-0.292489584	-0.29266183	-0.298389908	0.214075454
LYST	0.148955355	0.217466828	0.354104611	0.375040545	0.363245557	0.461553273	0.530380539	0.414234602	0.495051964	0.511046006	-0.560413575	-0.072212741	-0.180982858	-0.235284418	0.310695803
GADD45A	-0.121486613	-0.148438982	-0.185197208	0.061865391	-0.025157385	0.06340288	0.026622992	0.042035218	0.106024937	0.052085371	-0.084563625	0.23668396	0.208347644	0.09191814	-0.116579092
NEK11	-0.045655501	-0.01178624	0.035842298	0.171345665	0.11567935	0.071799024	0.092050335	0.067008313	0.146644382	0.140733506	-0.122759843	0.165693415	0.025221555	-0.064074938	-0.015683712
BAI2	0.511946096	0.590706903	0.561568505	0.737197778	0.685414248	0.625674951	0.617496302	0.690307342	0.728521702	0.675044024	-0.633075053	-0.45319791	-0.523499727	-0.636024177	0.583250504
IFI44	-0.002112721	-0.039678738	0.045881509	0.056437991	0.049909138	0.093441668	0.064041785	0.046022136	0.079944985	0.038215111	-0.087428877	0.201682875	0.057580734	0.004276301	0.01117095
S100A10	-0.548072144	-0.562792947	-0.486389402	-0.414761323	-0.509646839	-0.347873121	-0.34287125	-0.450797379	-0.34669912	-0.379788648	0.273714857	0.582976736	0.596707094	0.535571099	-0.572802859
LRRC23	-0.036170707	0.019866965	0.005606321	0.115806416	0.07590478	0.071183904	8.79E-05	0.029904753	0.075514558	0.066703564	-0.040507126	0.001268609	0.006978506	-0.049476622	-0.002458152
CRIM1	-0.263283588	-0.228441306	-0.22129076	-0.07916088	-0.131231936	0.052310384	0.068970266	-0.015692441	-0.025696179	0.00279892	-0.066488414	0.27578376	0.188826445	0.159319699	-0.111288029
GPC4	-0.286463426	-0.32041665	-0.274794287	-0.138737225	-0.203462561	0.066220192	-0.006252024	-0.085015534	-0.050227254	-0.068394822	-0.040721622	0.37105093	0.350438447	0.284269254	-0.226083785
CKS1B	-0.094699317	-0.267943041	-0.48519686	-0.557789003	-0.478930428	-0.629884841	-0.709196561	-0.5506606	-0.639567448	-0.695168632	0.771700767	0.108294392	0.201409721	0.259172314	-0.349477117
CD52	-0.614169217	-0.638272967	-0.499694421	-0.647941635	-0.651180293	-0.601059428	-0.582714617	-0.677778707	-0.647072532	-0.623329043	0.532214047	0.563004728	0.637313033	0.66858756	-0.688073684
REV3L	0.606262181	0.611192756	0.588186784	0.599682245	0.627782036	0.542323089	0.588889246	0.63007909	0.586401045	0.58238926	-0.529222455	-0.481345302	-0.592374265	-0.578630922	0.633048401
IRF1	-0.529570835	-0.601843123	-0.526598292	-0.471269586	-0.530441331	-0.391284396	-0.386548437	-0.462061753	-0.416014412	-0.449807172	0.343513998	0.65469867	0.604098141	0.577122393	-0.574306464
CDH13	0.237425895	0.319607215	0.362263139	0.22877069	0.252575028	0.142844332	0.174113404	0.187839084	0.164917935	0.223329971	-0.15831387	-0.354645796	-0.283604139	-0.231197021	0.244040799
TXNIP	-0.032498551	-0.023985972	0.078998747	0.009077543	-0.004093811	0.147038325	0.078670207	0.02721943	0.041370641	0.039102641	-0.102627633	-0.004698586	0.071636033	0.081706282	0.007129595
GIMAP4	-0.527492102	-0.427500805	-0.202819059	-0.168068916	-0.260074418	-0.135468351	-0.14565702	-0.278754418	-0.162076303	-0.148365131	0.024491582	0.483258933	0.534445516	0.464003111	-0.418756793
COL5A3	-0.011699151	0.017201156	0.151768629	0.279613101	0.214795752	0.330732115	0.367839074	0.285682605	0.349976325	0.368998587	-0.412577501	0.137453422	0.013106838	-0.086572017	0.107626106
CAMK2G	0.247279455	0.431248312	0.47608127	0.479506976	0.486166419	0.357802515	0.348947991	0.391852064	0.39097057	0.428043043	-0.361394756	-0.363899427	-0.409127284	-0.470189267	0.413790817
CADM3	0.130754918	0.198213429	0.304055813	0.211543043	0.178855901	0.19786641	0.200078025	0.156622083	0.20982744	0.226366091	-0.246004326	-0.243100736	-0.105928145	-0.067121542	0.108351621
LHFP	0.116860449	0.158796177	0.213573435	0.445711652	0.377042385	0.410327721	0.428195288	0.409810434	0.441578602	0.45593837	-0.454553022	0.026322229	-0.123356354	-0.237192773	0.246747644
NPC2	-0.775519024	-0.736341413	-0.572170342	-0.551032254	-0.649473002	-0.418670681	-0.483806509	-0.608067535	-0.515355482	-0.522035493	0.359915029	0.694126303	0.806358629	0.757854216	-0.734019235
CDC45	0.301438663	0.110554594	-0.089176138	-0.186466604	-0.098106123	-0.250019706	-0.247989653	-0.130929377	-0.222582967	-0.276584641	0.363284244	-0.191427805	-0.174960477	-0.094523834	0.048576639
HN1	0.292926991	0.14740437	-0.020545388	-0.158246708	-0.07928325	-0.252582318	-0.280566334	-0.141872086	-0.214440071	-0.262354111	0.355821428	-0.312495262	-0.151284212	-0.065403229	0.013717856
C1QTNF1	-0.147845163	-0.144208551	-0.141450438	0.051919138	-0.01482197	0.088054881	0.089346497	0.047329283	0.085084261	0.087508532	-0.13513984	0.197765391	0.164045525	0.062185327	-0.086048192
HPCA	0.234984353	0.366050495	0.399645804	0.331864634	0.329497372	0.086958791	0.125653103	0.205147649	0.211488004	0.232807075	-0.145367905	-0.360571042	-0.34396034	-0.392035177	0.242862719
ACYP2	0.123146411	0.261737089	0.221911796	0.355684987	0.323666178	0.04345754	0.03205543	0.169381548	0.199991138	0.208862343	-0.068282161	-0.235712149	-0.216593814	-0.320718461	0.162022532
SLC38A6	-0.502227851	-0.5658283	-0.575379518	-0.501555436	-0.537215459	-0.485512463	-0.517225343	-0.518142376	-0.539047628	-0.522857691	0.493043341	0.547509735	0.532614332	0.528861213	-0.543926452
CD200	0.38277004	0.455048617	0.46338105	0.420841149	0.437645315	0.269454891	0.255865332	0.332688333	0.322204234	0.335371689	-0.257636571	-0.441664456	-0.387279227	-0.385339491	0.362151377
C1QTNF3	0.059433862	0.132865066	0.168119152	0.142216424	0.161712297	0.148112937	0.122544925	0.124436097	0.092950346	0.141171629	-0.133974067	-0.136650383	-0.130076481	-0.102098999	0.16352515
PALM	0.530501546	0.618896225	0.617652825	0.637688514	0.619613905	0.500088636	0.54058549	0.572770912	0.583948759	0.59673667	-0.538519325	-0.573277571	-0.561798043	-0.573013686	0.54759866
MAP3K5	-0.157295695	-0.031025459	0.12582351	0.161092083	0.104208292	0.255679028	0.230981754	0.136898722	0.165970091	0.206684377	-0.289891649	0.133228183	0.080173459	0.056077372	0.031414915
PLA2G4C	0.046362824	0.215877133	0.378811562	0.406183725	0.370733832	0.271686687	0.354867061	0.300601647	0.393531973	0.438189618	-0.41638696	-0.106569284	-0.151676324	-0.231662009	0.193290731
PALMD	-0.388861424	-0.32791268	-0.178505428	-0.150803567	-0.210039334	-0.078853685	-0.103540102	-0.200808712	-0.162029426	-0.106832033	0.037102403	0.349727755	0.346897175	0.339996086	-0.274595275
ZNF606	0.587305164	0.552841558	0.431273743	0.58010399	0.589104212	0.361314732	0.391296626	0.535609255	0.50137689	0.478510639	-0.335150831	-0.43543712	-0.557521675	-0.596212504	0.525600656
NBL1	-0.377070143	-0.358797555	-0.201730837	-0.371430201	-0.37330094	-0.204618955	-0.198373641	-0.325181796	-0.316117077	-0.261233426	0.152773787	0.263270091	0.379844541	0.449826201	-0.363048914
COMMD10	-0.239764092	-0.254188525	-0.441776279	-0.297188715	-0.301322924	-0.497022159	-0.590941464	-0.419269444	-0.420616489	-0.478121625	0.589685671	0.173978421	0.240323409	0.159389651	-0.329558663
PGAP1	0.676878922	0.637341618	0.562310379	0.579429927	0.605558563	0.434421594	0.489766273	0.591225226	0.538271273	0.535649232	-0.420204839	-0.570201207	-0.634629107	-0.595773109	0.598086285
ZDHHC13	-0.110151481	-0.166599967	-0.237961456	-0.359405311	-0.317002927	-0.337892081	-0.367984648	-0.341824049	-0.406052624	-0.400889001	0.4095121	0.100301341	0.130946208	0.235741699	-0.234836195
CLN5	-0.183664654	-0.172461907	-0.234934826	-0.077191776	-0.119741458	-0.271198528	-0.278089384	-0.200173852	-0.19623459	-0.193583404	0.259329078	0.196238504	0.170460294	0.08673934	-0.208332546
STOM	-0.614099317	-0.549141848	-0.389941413	-0.357633928	-0.435210173	-0.265541018	-0.289384811	-0.413722029	-0.34454972	-0.318154585	0.187847504	0.551466042	0.589360269	0.527066129	-0.521150623
PENK	-0.02057976	0.034705232	0.034142217	0.006252991	0.019353155	-0.039203049	-0.024376652	-0.027469823	-0.044483394	-0.005316736	0.024406365	-0.051104082	-0.036583964	-0.013130373	0.010787497
NFIC	0.15786227	0.184339029	0.259822001	0.436932709	0.370758123	0.64102007	0.618396588	0.52712674	0.582096005	0.55919857	-0.65605572	-0.035646433	-0.111503889	-0.20077775	0.323064896
DKK1	-0.434661846	-0.478250122	-0.454015363	-0.490648568	-0.506196949	-0.338753676	-0.37283617	-0.446265768	-0.432196932	-0.424765642	0.341644504	0.356904022	0.483786924	0.503160929	-0.4810454
PLCE1	0.26927563	0.282745712	0.285354469	0.406364345	0.400538197	0.517845896	0.479729109	0.481354058	0.485387392	0.440541486	-0.464519506	-0.12480519	-0.252469753	-0.33494509	0.408683697
EPB41L1	0.327324847	0.47736374	0.607509123	0.563977802	0.52945733	0.541783982	0.568132052	0.545376252	0.551419375	0.577217638	-0.590002245	-0.388495653	-0.402822668	-0.430189394	0.452533006
REC8	0.412243637	0.408483449	0.417651614	0.26152002	0.316930077	0.258169162	0.268799033	0.287832785	0.292057411	0.271679995	-0.259453473	-0.446272636	-0.374834197	-0.27197542	0.353116566
SMARCA2	0.082044343	0.085881318	0.094805948	0.155376581	0.154589772	0.390848959	0.250995216	0.245130033	0.210043559	0.180860032	-0.255021309	-0.009979599	-0.039799793	-0.090782138	0.20564058
CITED2	-0.341801012	-0.378956242	-0.375589483	-0.311534986	-0.329491636	-0.198547353	-0.262167163	-0.275434553	-0.302984383	-0.294953513	0.231239363	0.374159903	0.384841032	0.348527155	-0.308053757
ZNF211	0.368299866	0.359013137	0.377814998	0.504583456	0.496843501	0.567549872	0.591350275	0.578269767	0.59225173	0.573401304	-0.561565628	-0.183246996	-0.355392924	-0.44510421	0.478218794
SCARB2	0.01236884	0.017979414	-0.044921608	0.066155027	0.04032509	0.221106551	0.068015768	0.12093261	0.090217161	0.035422361	-0.080505437	-0.029454059	0.064544351	-0.000599215	0.062329406
ETV5	-0.025856335	-0.029125257	-0.082969973	0.130876012	0.07310213	0.075149457	0.069589857	0.122348945	0.127761258	0.075746286	-0.08019383	0.134393744	0.051203539	-0.079125929	-0.006430046
SLC16A7	0.085730552	0.145345027	0.214112755	0.050394099	0.072636632	0.086234507	0.083524547	0.059881204	0.048376646	0.077551277	-0.092972853	-0.249889382	-0.109999153	-0.027827672	0.109699146
BNIP3	0.168173803	0.157136254	0.073790131	0.071888012	0.087138099	0.006203535	-0.000379352	0.051032557	0.069115963	0.048036097	-0.00873448	-0.206443189	-0.127727078	-0.125897916	0.074196807
SYBU	0.232725789	0.375164699	0.402288176	0.54850012	0.487193727	0.444781859	0.408096334	0.435724927	0.498626724	0.508280552	-0.460649109	-0.286754885	-0.294242014	-0.387004268	0.369263689
ACSL3	0.121391232	0.192148983	0.131220855	0.375391229	0.327337296	0.322201756	0.349733703	0.36613462	0.358923015	0.368415015	-0.331966328	-0.034464097	-0.215279837	-0.337168763	0.290261235
BMP7	0.244068039	0.266992714	0.202829055	0.303561098	0.29888537	0.226437262	0.249750328	0.292667261	0.280700655	0.284845329	-0.209267225	-0.176338131	-0.285798855	-0.365443406	0.275404165
DHRS3	-0.448137919	-0.403958245	-0.266335631	-0.25028042	-0.324563649	-0.292071174	-0.298839806	-0.370650101	-0.271007263	-0.264628157	0.200677225	0.399787442	0.440864762	0.393422852	-0.441300644
PPIC	-0.622162758	-0.698470783	-0.691699434	-0.596104446	-0.626355982	-0.458772198	-0.501072691	-0.573137036	-0.580520837	-0.550788497	0.470995538	0.710552278	0.642627444	0.601613965	-0.605949173
SDF2L1	-0.432066578	-0.511800328	-0.536135508	-0.598502608	-0.58443052	-0.51897784	-0.483280131	-0.535053716	-0.541522985	-0.542789777	0.511796378	0.451831949	0.463055302	0.48334593	-0.505379765
PHF11	-0.603483301	-0.541648973	-0.376429028	-0.356240899	-0.415283085	-0.361345824	-0.317962	-0.424540318	-0.333464201	-0.327496949	0.249373247	0.617810906	0.543927886	0.432579493	-0.530464279
QPCT	-0.241529273	-0.211587595	-0.212418295	-0.177947531	-0.203210231	-0.292424972	-0.260674954	-0.25227914	-0.245927441	-0.226778884	0.243345968	0.221564971	0.202620184	0.175225257	-0.252595959
UST	0.321883713	0.384778619	0.417205806	0.393621903	0.395272525	0.308225209	0.277084526	0.327710857	0.308201196	0.342165054	-0.289682308	-0.405720374	-0.326301774	-0.279783727	0.334640811
KLHL9	0.104547477	0.112242042	0.106452088	0.019095482	0.056219109	0.028248685	-0.002238527	0.020760818	-0.017240492	-0.006903389	0.007276747	-0.123006715	-0.091988985	-0.03450122	0.072800292
RNF146	0.231292299	0.284485235	0.267188374	0.280976138	0.319388293	0.419329271	0.295241717	0.33029966	0.292474384	0.273947936	-0.274772265	-0.255646641	-0.233765602	-0.259197514	0.363102994
B3GALT2	0.466371753	0.549773539	0.496673279	0.465707968	0.486219535	0.251692475	0.268066118	0.368785341	0.330726663	0.349238285	-0.231310647	-0.551795676	-0.530308621	-0.513475096	0.462081796
NPIP	0.394562779	0.440361156	0.532393853	0.457887206	0.507603232	0.601313163	0.6348493	0.574845942	0.596948444	0.58608432	-0.607664567	-0.332404244	-0.437948991	-0.454323164	0.555553277
IFITM2	-0.623405635	-0.63638931	-0.493281064	-0.434644072	-0.521346456	-0.273923813	-0.315179897	-0.428777127	-0.363733302	-0.390993649	0.234757411	0.686043746	0.679746931	0.602397693	-0.579702086
COL18A1	-0.211443062	-0.296387974	-0.180603495	-0.188016151	-0.230185471	0.025421667	0.045490378	-0.091838275	-0.069066583	-0.05343503	-0.068059136	0.305730864	0.330845778	0.357567088	-0.227976055
LCP1	-0.660577464	-0.642939962	-0.469159658	-0.549961485	-0.598686647	-0.363464452	-0.423169425	-0.546686564	-0.46953469	-0.488442574	0.329691682	0.569652016	0.713458158	0.691888274	-0.631173564
EFS	0.521479184	0.542583385	0.511259537	0.522995519	0.544934034	0.465675497	0.469005303	0.519736408	0.513421243	0.505551856	-0.451379865	-0.48280229	-0.487713312	-0.435361919	0.531259592
FAT1	0.10556792	0.064072668	0.052079361	0.127031752	0.116032297	0.175601659	0.194305199	0.175330416	0.131980411	0.162502118	-0.15492192	-0.01107963	-0.090217227	-0.089278889	0.141680197
GOLT1B	-0.418735942	-0.547334135	-0.663464456	-0.678832588	-0.668789543	-0.709392317	-0.768173212	-0.684673698	-0.732288343	-0.755986594	0.767476033	0.382564311	0.503230758	0.516984192	-0.614736856
GPHN	0.473036743	0.512771712	0.412256357	0.498323955	0.51015928	0.484539304	0.40202116	0.503467013	0.462078484	0.426477208	-0.362612854	-0.468846359	-0.490052895	-0.534855428	0.560470677
GGH	0.080614941	-0.067082661	-0.280403618	-0.276157456	-0.223157457	-0.476189415	-0.502470269	-0.337714742	-0.414014649	-0.436949709	0.572767904	-0.003527925	0.016292675	0.029981585	-0.176979693
PFN2	0.408618432	0.42255027	0.38994707	0.297771054	0.334645133	0.144006629	0.106249801	0.21262697	0.189982108	0.190519308	-0.101425119	-0.458913692	-0.361755921	-0.299365005	0.297882215
F8	-0.217072385	-0.110004977	-0.054673903	0.073464928	0.009707454	-0.017964038	-0.06238551	-0.071126748	-0.003136798	0.005847658	-0.013075902	0.181727248	0.166850764	0.068802555	-0.131373594
CELSR3	0.64608097	0.637783539	0.593704221	0.455986685	0.515498861	0.399786954	0.419402052	0.491624034	0.450177653	0.437426337	-0.357655248	-0.643022819	-0.624607803	-0.544407581	0.570546304
FOXO1	-0.002822943	0.020849032	0.093661913	0.229043901	0.17914153	0.336772067	0.330936293	0.25462091	0.288885815	0.309230365	-0.354521367	0.105350635	-0.008573917	-0.078903306	0.146782659
KCNE1L	0.179739272	0.204281751	0.199477471	0.205793827	0.208715599	0.130044324	0.114361657	0.151233483	0.138487045	0.147003583	-0.117383425	-0.155695747	-0.184077277	-0.234605862	0.168403239
MYO1F	-0.522965874	-0.440623236	-0.175036208	-0.173017449	-0.28412096	-0.048542422	-0.034653245	-0.218169635	-0.097925704	-0.085493547	-0.089259173	0.490095755	0.557226157	0.500407501	-0.421520466
PPP1R16B	0.221311378	0.364985824	0.508677938	0.306571603	0.312075293	0.191489928	0.253803391	0.233086945	0.233379564	0.275952003	-0.26559177	-0.39404562	-0.291171808	-0.26921777	0.255833673
C1orf54	-0.360246699	-0.316329997	-0.175729363	-0.042998182	-0.131191203	-0.144126293	-0.120033686	-0.165329442	-0.05724263	-0.055094183	0.013862243	0.380839786	0.360763964	0.261750923	-0.314861295
JUNB	-0.447541187	-0.459590879	-0.336339773	-0.294011717	-0.372338019	-0.170595797	-0.150308577	-0.263229756	-0.19709265	-0.197555492	0.075602663	0.461517339	0.518492892	0.496495075	-0.43255611
ACAT2	0.234909523	0.132052653	-0.062067521	-0.099081526	-0.028774798	-0.205464213	-0.27414638	-0.113532625	-0.213945024	-0.251962779	0.346818297	-0.199613612	-0.169035148	-0.124054792	0.055885492
PRUNE2	-0.001011018	0.103637383	0.168180163	0.342322251	0.2582223	0.32420839	0.266192233	0.255768012	0.345892979	0.339756972	-0.364175766	-0.03139112	0.015259992	-0.082908495	0.099705686
TPP1	-0.452595884	-0.365145063	-0.241117112	-0.09291015	-0.198311629	0.157981839	0.072848814	-0.069231057	0.034950049	0.000487353	-0.176548498	0.436757538	0.462144416	0.347437577	-0.256385052
A2M	-0.106884868	-0.051161686	0.135360772	0.217504128	0.132159028	0.275716466	0.262034077	0.162674906	0.256746533	0.257109996	-0.354661138	0.156607978	0.187360661	0.126540657	-0.032489288
NEDD9	-0.37676102	-0.382722447	-0.351825538	-0.18737675	-0.255197846	-0.029333803	-0.077354758	-0.150550909	-0.121070049	-0.122770455	0.029147955	0.453259741	0.415515486	0.34030703	-0.294003777
PTN	0.44559794	0.467334134	0.440326367	0.662820184	0.602446531	0.49204111	0.496056696	0.58431817	0.623547249	0.589662407	-0.509693687	-0.329731964	-0.392285698	-0.490859711	0.453767158
ZFP112	0.40645532	0.404267688	0.347829496	0.51258211	0.505211301	0.461790215	0.49767506	0.529814029	0.489474782	0.499264617	-0.436178599	-0.231838753	-0.398213796	-0.448275601	0.48644573
DPM3	-0.091472526	-0.122309889	-0.251794029	-0.238897667	-0.217426566	-0.51546033	-0.505505864	-0.33850111	-0.345346978	-0.368395785	0.502623703	0.002945588	0.064161366	0.072192386	-0.246401215
PAFAH1B3	0.585182344	0.462398882	0.271569511	0.23587001	0.309029496	0.010444396	0.01873313	0.207951216	0.133911316	0.096071954	0.068593939	-0.495115404	-0.489602456	-0.450833477	0.3451123
IPW	0.390754424	0.404330514	0.393158193	0.498968331	0.490026183	0.493927903	0.514253217	0.529213551	0.496771811	0.506281424	-0.487059938	-0.289364992	-0.392088262	-0.391530653	0.467304489
SRPX2	-0.502950112	-0.55746955	-0.506835563	-0.363223813	-0.443766643	-0.222352745	-0.250901463	-0.335453617	-0.271067587	-0.281726121	0.174801683	0.547002264	0.590653634	0.531498256	-0.491595691
MICAL3	0.574255489	0.586592827	0.573457152	0.479619477	0.537383857	0.555093877	0.588713479	0.588946479	0.535133878	0.540935852	-0.524445349	-0.548185127	-0.571456056	-0.502302731	0.605421694
KIAA0101	0.172639173	-0.033076997	-0.202614315	-0.233022422	-0.181403409	-0.290666625	-0.297920312	-0.194147329	-0.272149382	-0.340795128	0.391063608	0.019865161	-0.028433417	0.018351958	-0.063494058
CLDN5	0.197809539	0.315794727	0.360466858	0.508458792	0.452993055	0.302180269	0.341824966	0.381182	0.42484959	0.440174091	-0.386616528	-0.200253412	-0.266031668	-0.344599074	0.298237082
GRIK2	0.569532213	0.627263693	0.600509029	0.539280115	0.558539889	0.357607074	0.368045065	0.464193561	0.456818309	0.460063062	-0.347014743	-0.639836856	-0.566685525	-0.52523377	0.504579315
PSIP1	0.557061141	0.498405718	0.37999822	0.424651559	0.454434892	0.468416391	0.366351615	0.469416584	0.405191387	0.345663944	-0.319056464	-0.443301275	-0.465679116	-0.449985593	0.510482434
SWAP70	-0.395605285	-0.382898536	-0.341242493	-0.142874344	-0.232849413	0.017954943	-0.041507732	-0.103495537	-0.090864448	-0.121058979	0.007163427	0.505087922	0.42378933	0.315627872	-0.268871838
CEBPB	-0.718529512	-0.721793751	-0.570505526	-0.554455549	-0.639649465	-0.366902826	-0.357841253	-0.514571025	-0.436541014	-0.434877308	0.26629698	0.70105288	0.769402342	0.737767409	-0.680675228
BTN3A2	-0.162153479	-0.186382977	-0.138578485	-0.088465817	-0.108066456	0.02974508	-0.002510543	-0.059333372	-0.035873144	-0.063326248	-0.00789798	0.288455227	0.206383324	0.183021644	-0.11383228
LRP1	-0.023209269	0.006414859	0.089909409	0.305258416	0.213301239	0.449141139	0.419307759	0.345811135	0.381856623	0.37649774	-0.460522944	0.137035304	0.049613252	-0.062158065	0.139660654
INHBB	0.070463518	0.064261863	0.103399231	0.227772417	0.177465573	0.273312647	0.309986204	0.245114693	0.284742539	0.286503819	-0.316742019	0.08499792	-0.052400643	-0.125495216	0.129587578
BCAR3	-0.305842679	-0.273722383	-0.272428277	-0.193976066	-0.204790532	-0.140958426	-0.159120951	-0.186217112	-0.218602439	-0.172327389	0.139423435	0.310673586	0.211631728	0.152719387	-0.18687261
ITIH5	0.08405196	0.161335874	0.21985144	0.311631276	0.269899856	0.283066628	0.314441	0.26546984	0.267604567	0.329065545	-0.335866811	-0.079776612	-0.130444049	-0.146983628	0.202015189
LDOC1	0.058926821	0.142229508	0.189608665	0.086412759	0.102755531	0.062309054	0.052194389	0.05354895	0.053451637	0.087218774	-0.069781746	-0.20210222	-0.116374224	-0.087490102	0.107007514
RASL11B	0.314368859	0.271144557	0.259077414	0.082428069	0.153935555	-0.00531571	-0.003076206	0.060013858	0.006221599	0.018703294	0.042149245	-0.367021143	-0.273639219	-0.1814973	0.18999991
PCDH17	0.480757867	0.554208301	0.564119296	0.711759903	0.679149608	0.573840185	0.62195252	0.665748219	0.686391239	0.686180142	-0.610951509	-0.42046027	-0.509323806	-0.576640419	0.56898759
AURKA	0.147277861	-0.06228065	-0.270324572	-0.308444322	-0.245190695	-0.302392108	-0.342084203	-0.229592993	-0.333290464	-0.387167191	0.436751947	-0.018021584	-0.00226242	0.036264828	-0.092665338
TMEM231	0.126878534	0.160736253	0.095160216	0.31829784	0.272057951	0.141095699	0.123598081	0.210557676	0.21407965	0.212221335	-0.124056682	-0.037802036	-0.167767477	-0.262566717	0.15928425
CALU	-0.316064335	-0.458231237	-0.56897815	-0.40728594	-0.44286783	-0.205721343	-0.373338423	-0.330550639	-0.354735965	-0.42360518	0.350617005	0.401155388	0.46794693	0.398579815	-0.369925971
TBL1XR1	0.095119562	0.026440014	-0.13981033	-0.093741144	-0.062245293	0.042609948	-0.098769183	0.003696351	-0.099660604	-0.153722949	0.142965246	-0.092737212	-0.02340788	0.019677159	0.062222879
ANXA2	-0.663038349	-0.75148733	-0.708327663	-0.628560422	-0.707824866	-0.483170146	-0.505924307	-0.611871489	-0.539725491	-0.587361152	0.45458705	0.757474456	0.765862014	0.692335833	-0.724705793
ACP6	-0.327387172	-0.339119205	-0.318262296	-0.225908475	-0.276303637	-0.160523147	-0.163390589	-0.226745714	-0.167209206	-0.188641279	0.12415562	0.370810883	0.322820407	0.261501787	-0.289053553
HDAC9	0.202417238	0.228285511	0.175733338	0.279336806	0.265098037	0.089381537	0.110202204	0.197909533	0.206334114	0.204248045	-0.120443779	-0.135949368	-0.209547441	-0.255725821	0.178679891
GPR56	0.479451878	0.535608402	0.446784574	0.671219993	0.626975481	0.615992007	0.579488995	0.656009941	0.63768598	0.605827977	-0.554219791	-0.394202819	-0.47538543	-0.573820376	0.571011465
METTL21D	0.129341672	0.092481033	0.064719894	-0.053523705	0.023667711	-0.036111075	0.01848434	0.026356889	-0.057653343	-0.011879423	0.048213735	-0.066440435	-0.163866136	-0.069599913	0.134865282
NUDT2	0.003102155	-0.032874435	-0.144352107	-0.214505746	-0.177607684	-0.429395286	-0.467785634	-0.312692753	-0.34043722	-0.364982599	0.473046873	-0.112297937	0.020528735	0.050580687	-0.199543691
ESRRG	0.065910547	0.171549756	0.164791936	0.295709568	0.266342607	0.196288445	0.225477582	0.235819133	0.238758069	0.268695996	-0.233521628	-0.046915945	-0.183198103	-0.262737578	0.206232581
LILRB4	-0.382889092	-0.302368358	-0.127009529	-0.11189901	-0.198641834	-0.022023987	-0.068012788	-0.164082294	-0.077503157	-0.091945872	-0.037381136	0.307814343	0.418989946	0.354895358	-0.303922835
TOB2	0.313825678	0.386270016	0.481103622	0.536387262	0.510978109	0.531051162	0.597016215	0.52984396	0.569211117	0.607171689	-0.612711191	-0.249062413	-0.361887523	-0.362367615	0.442588881
HIP1	0.464725254	0.437579063	0.367512035	0.522403145	0.496367544	0.606523061	0.529924881	0.58563162	0.555690893	0.488064068	-0.499594022	-0.338803241	-0.388043725	-0.442754703	0.515909705
ARL4A	0.054980118	-0.038519366	-0.121459291	0.022886997	-0.011077432	-0.136394478	-0.113933848	-0.032522279	-0.033969307	-0.070908645	0.145731609	0.091415708	0.007350944	-0.072468585	-0.059784462
GPC1	0.11388373	0.084767192	0.024586695	0.207499929	0.13831372	0.178133663	0.167155805	0.200606503	0.251752868	0.199613699	-0.186851543	-0.054794248	-0.018328247	-0.088246974	0.068693698
KLHL7	0.144052978	0.01061044	-0.185505667	-0.151526139	-0.120841139	-0.360924372	-0.383196608	-0.22043089	-0.273320579	-0.306586496	0.42746798	-0.092364324	-0.034190399	-0.014208491	-0.099070537
ANKRD11	0.33972029	0.351110035	0.443063973	0.394128922	0.417041739	0.641623551	0.660371091	0.560695041	0.564677644	0.55402573	-0.621542341	-0.262148184	-0.33483826	-0.334619641	0.481113066
LINC00342	0.32325583	0.316657677	0.381420693	0.295540082	0.346333678	0.485353795	0.489116826	0.440036717	0.428346361	0.408197538	-0.440096476	-0.225108494	-0.335915408	-0.312413325	0.430515181
CD151	-0.390226315	-0.428533726	-0.44066292	-0.234517935	-0.313835243	-0.133529842	-0.145263301	-0.197878659	-0.141669487	-0.182413183	0.102220187	0.499325271	0.430239632	0.302284536	-0.362335692
EHD3	0.366753789	0.506510477	0.568623048	0.497629284	0.504532679	0.440634045	0.456655773	0.46979682	0.436031701	0.479663813	-0.439797472	-0.495207235	-0.451936688	-0.438319855	0.47778416
ZNF184	0.55247246	0.488965627	0.352147359	0.379381678	0.436223719	0.266549233	0.273795699	0.391493172	0.287079005	0.300247775	-0.192101945	-0.412427433	-0.492784707	-0.435343012	0.483795399
SOBP	0.552667169	0.648205631	0.692968803	0.809589786	0.796287445	0.709285149	0.750112698	0.777470718	0.793292948	0.81053406	-0.755552939	-0.481361862	-0.589246408	-0.663462898	0.69238803
NR1D2	0.233207395	0.321244333	0.354698927	0.347084763	0.379526799	0.33706291	0.337231857	0.342050241	0.321446746	0.35960008	-0.318432569	-0.249166592	-0.301287595	-0.300566893	0.372993007
DENND1A	-0.312889332	-0.436433031	-0.42680114	-0.437049114	-0.449453944	-0.323716227	-0.360088677	-0.422275419	-0.386455927	-0.412471971	0.317018941	0.399255843	0.42796822	0.430598691	-0.431529698
MYH10	0.501089431	0.510130976	0.532363112	0.541362605	0.560521599	0.665225631	0.684644017	0.631125016	0.613679912	0.610442193	-0.634066561	-0.386132894	-0.484703189	-0.478419528	0.609133999
ORC6	0.375488707	0.213484868	0.078373085	-0.078645836	0.021273548	-0.171390498	-0.127092868	-0.031579706	-0.138830766	-0.151876475	0.246575801	-0.255347333	-0.288177228	-0.190250131	0.151942051
RBMS1	-0.528325503	-0.626306909	-0.580428771	-0.500340408	-0.54333488	-0.245459644	-0.304883742	-0.399466794	-0.371910388	-0.404100345	0.270873787	0.617334189	0.638872643	0.589760709	-0.511137475
KCTD12	-0.301351714	-0.217364953	-0.031858329	0.118378828	0.011893038	0.180047124	0.160149533	0.060998728	0.150089225	0.159441802	-0.255518795	0.343272483	0.301162251	0.201777272	-0.128719221
ROBO1	0.35692048	0.354895782	0.338340328	0.441710007	0.429307266	0.423627149	0.426638178	0.44770625	0.436943077	0.44643061	-0.412163088	-0.2752056	-0.320846261	-0.371390894	0.385606511
LANCL2	0.079122692	0.062713979	0.020213456	0.126661385	0.111974516	0.04829341	0.045685249	0.093255969	0.098768684	0.075926533	-0.03586069	0.038683743	-0.066964576	-0.137234576	0.083693732
MTHFD2	-0.135301784	-0.181444987	-0.233919145	-0.353737915	-0.305646228	-0.368334839	-0.369554042	-0.342861569	-0.387566174	-0.355586602	0.383705603	0.03377898	0.147316952	0.273513946	-0.213232955
NCKAP1L	-0.631191263	-0.577280244	-0.351769872	-0.415683364	-0.482078862	-0.282207258	-0.296661762	-0.441863464	-0.346407846	-0.342117124	0.196048168	0.564405301	0.659998813	0.624176977	-0.579909539
GPR116	-0.067747583	-0.000532521	0.125319248	0.209590022	0.157324339	0.270534311	0.295405345	0.200306095	0.237635081	0.26459533	-0.329245096	0.112201597	0.063049091	0.018386299	0.080276877
EPB41L2	0.145554286	0.205368381	0.317383231	0.329433177	0.293184445	0.455567287	0.35129376	0.344777126	0.350685528	0.315410881	-0.389090484	-0.185749476	-0.086095995	-0.135166819	0.255398421
ASIC1	0.611241384	0.68985905	0.659368891	0.692414968	0.689960591	0.518153528	0.547637424	0.636398214	0.61666271	0.617651531	-0.509731576	-0.60325522	-0.661280523	-0.680232538	0.653488983
MERTK	-0.272627957	-0.194554802	-0.145967756	-0.046097127	-0.093899729	0.128344766	0.021035677	-0.032057255	-0.010051708	-0.018808968	-0.085304507	0.212689716	0.271852745	0.215596488	-0.102778429
WFDC1	0.001932262	0.088192885	0.133553874	0.081935565	0.095368911	0.007465252	0.027303306	0.032246722	-0.00360588	0.067352014	-0.028453923	-0.121203568	-0.107595877	-0.103754693	0.073349968
DKFZP586I1420	-0.00366449	0.034508645	0.273453183	0.119149946	0.126546483	0.37050047	0.399707489	0.212795315	0.264626444	0.306522764	-0.426651491	0.060335611	-0.006375834	0.022907575	0.147366096
FOXF1	-0.061051422	-0.029505709	0.017413494	0.026993305	0.017088693	0.03131889	0.085332111	0.052840731	0.037975531	0.065124017	-0.076899475	0.086360694	0.025010983	0.021833589	0.017604281
MKI67	0.422271029	0.249774665	0.120963997	0.017171062	0.091464186	0.13234682	0.110206068	0.161178101	0.065015007	0.005927791	-0.007914204	-0.287210947	-0.275269664	-0.197875395	0.267006127
CSRNP3	0.515889133	0.593206598	0.639506445	0.576385548	0.605593438	0.449564964	0.494940965	0.535423923	0.497696481	0.553175426	-0.466466234	-0.508816836	-0.591006486	-0.581761598	0.570297893
POPDC3	-0.224195276	-0.208824831	-0.169052756	-0.337347922	-0.310458142	-0.285750661	-0.296250866	-0.312257429	-0.336547696	-0.315459721	0.280716149	0.066349128	0.21172405	0.270202075	-0.272122194
ZNF227	0.428718021	0.383526916	0.264292273	0.441703882	0.448933465	0.545672659	0.434508363	0.530656586	0.478403527	0.412937804	-0.379362354	-0.286797104	-0.352499927	-0.423821299	0.493774471
ITGB8	0.029787494	0.021418257	0.011841181	0.245033354	0.168730051	0.218655106	0.225590189	0.220307232	0.266927553	0.229213625	-0.24080935	0.131061763	-0.038141011	-0.154451258	0.096056837
MTMR11	-0.194656442	-0.173215645	-0.166782831	0.01495231	-0.049313731	0.086699727	0.067842941	0.0346311	0.096576235	0.065306791	-0.118623837	0.23076066	0.181472192	0.102376964	-0.090310108
ZEB1	0.575405328	0.620578515	0.622139144	0.745550379	0.730628088	0.633571114	0.644605869	0.71994608	0.737178897	0.723221913	-0.641570028	-0.520283517	-0.556932671	-0.626315858	0.637160267
HS3ST2	-0.096318172	0.052888006	0.157721189	0.074648988	0.053480365	-0.016599832	0.020875302	-0.00792152	0.011041343	0.063753941	-0.065811519	-0.07210846	-0.017836	-0.06511313	-0.01762283
BEX4	0.374868013	0.457098106	0.443773868	0.45591917	0.473255396	0.369221956	0.317765031	0.412230856	0.386254991	0.391302984	-0.316694271	-0.452071454	-0.379426007	-0.378431926	0.413786301
ALDH6A1	0.280517234	0.425854312	0.433398755	0.628890058	0.571720142	0.583367838	0.526962129	0.553539137	0.603522371	0.594976987	-0.56974129	-0.297943971	-0.363738045	-0.476894528	0.48405575
NOVA1	0.696415978	0.744194478	0.634610027	0.80896036	0.786046411	0.606539381	0.606953237	0.74360243	0.736478339	0.705059136	-0.582913046	-0.638332491	-0.676937898	-0.724845842	0.70720535
ZNF124	0.117816336	0.060572944	0.042941812	-0.094185082	-0.031801012	-0.251013778	-0.214147867	-0.140471066	-0.182107778	-0.15238832	0.230598302	-0.156431533	-0.093757923	-0.01473199	-0.02534618
OLIG2	0.725229234	0.787537346	0.697494627	0.809287281	0.79750953	0.598383601	0.601386438	0.742492189	0.722532078	0.688862952	-0.559512479	-0.705754466	-0.718172767	-0.76648115	0.729420685
CYFIP2	0.515111453	0.665512049	0.693489057	0.702756713	0.685500359	0.590216981	0.598071474	0.643714737	0.643419279	0.655542182	-0.588106084	-0.604199553	-0.597920008	-0.631557588	0.623346492
PTPRG	0.314298161	0.289983148	0.226841514	0.366635764	0.343700147	0.341027636	0.298395806	0.366547479	0.319556063	0.329344764	-0.285213385	-0.268871003	-0.241499525	-0.260730412	0.311982659
EDN1	-0.123311572	-0.086462295	-0.073854308	-0.036253715	-0.056223658	-0.006615992	-0.017596705	-0.037715346	-0.039507698	-0.027581503	0.010387713	0.116514664	0.081087778	0.055772074	-0.057844847
PER3	0.112155689	0.216343518	0.298177124	0.245503291	0.27459579	0.348764962	0.319634237	0.285402232	0.269303776	0.299328917	-0.328685019	-0.140164456	-0.20861056	-0.181000061	0.283381466
LIPG	-0.098501683	-0.128251358	-0.098592848	-0.027673523	-0.060350332	0.069474171	0.008982035	-0.016813438	-0.015092514	-0.019764773	-0.049388055	0.203988455	0.157721705	0.118985594	-0.076131274
LAMB2	-0.130100208	-0.129723881	-0.079655092	0.172045624	0.08512355	0.272605865	0.26865261	0.188959355	0.260134729	0.24715475	-0.322531468	0.2812582	0.138986494	0.026291421	0.007310248
CEP55	0.004036199	-0.207948177	-0.366557671	-0.444297221	-0.384263203	-0.334944532	-0.388682911	-0.322902419	-0.425642933	-0.484618755	0.466100223	0.096451824	0.164016494	0.242486581	-0.224026724
RFC4	0.202725281	0.019809565	-0.169067959	-0.261003342	-0.174395216	-0.345468366	-0.37988976	-0.245627622	-0.313004282	-0.370466373	0.466127895	-0.097469449	-0.066968015	-0.00859613	-0.050854404
MICALL2	-0.246869436	-0.233763092	-0.090040086	-0.014535437	-0.08893388	0.095346169	0.129264422	-0.000974168	0.114211869	0.084154987	-0.17509822	0.333106253	0.259809081	0.163296257	-0.161461444
NOTCH1	0.689605136	0.671669967	0.642952386	0.731220348	0.726696713	0.700293159	0.740286204	0.770179381	0.749006144	0.724896021	-0.68098403	-0.533185813	-0.644556012	-0.66199568	0.714560142
RNASET2	-0.472597003	-0.377420033	-0.179754766	-0.153152833	-0.262821816	-0.055731703	-0.108306279	-0.224601462	-0.114328757	-0.130176814	-0.013009856	0.392918492	0.501017389	0.40636202	-0.374981042
AGAP1	0.568486525	0.596990836	0.54247832	0.634021942	0.630756536	0.654184629	0.646782091	0.695107496	0.676536316	0.638504954	-0.601245434	-0.499109046	-0.539371798	-0.617598297	0.633941631
KIAA0754	0.084862952	0.101171048	0.269295941	0.199373688	0.211322641	0.353030536	0.430447486	0.29986766	0.344721176	0.359790691	-0.42253308	0.024564823	-0.118256861	-0.127989455	0.222811199
SMC2	0.433694444	0.266075725	0.062222938	0.065773507	0.111770326	0.093312343	-0.003410705	0.131482013	0.008975019	-0.05758186	0.092448974	-0.288645724	-0.26722285	-0.20308883	0.245377569
DACT1	0.009357933	-0.040152257	0.044042343	0.043218343	0.033328447	0.096067122	0.104283344	0.073136084	0.074346395	0.080045194	-0.133418988	0.108008204	0.053747015	0.04929421	0.014642525
SACS	0.563414747	0.565206236	0.504182103	0.636265857	0.637672877	0.562457598	0.590994943	0.668237711	0.634750537	0.630354572	-0.547452447	-0.465980025	-0.554487151	-0.607843163	0.619528322
TRAM1	-0.456473191	-0.554707859	-0.659145746	-0.529118031	-0.561144199	-0.377106559	-0.540920845	-0.490259667	-0.516236898	-0.584703606	0.52039083	0.490318865	0.551699154	0.487394227	-0.499141481
DBF4	0.311856382	0.10740689	-0.100592088	-0.147876228	-0.077575462	-0.280848604	-0.295042254	-0.130122855	-0.235507214	-0.273616803	0.387552968	-0.184426084	-0.176122394	-0.092192243	0.035531765
C21orf91	-0.262704335	-0.319389674	-0.297792399	-0.460638684	-0.419098273	-0.428556159	-0.427981951	-0.445455745	-0.475632298	-0.464938752	0.432597003	0.226951787	0.285148774	0.36364679	-0.354077089
SIVA1	-0.186473966	-0.28729413	-0.434500372	-0.437074954	-0.401513502	-0.608038774	-0.642517575	-0.496716982	-0.531371301	-0.563669104	0.662704004	0.173367094	0.212546514	0.242257991	-0.369682597
ARNTL2	-0.209957759	-0.357692931	-0.492693853	-0.437452642	-0.425033536	-0.36257062	-0.421809724	-0.384200319	-0.42081765	-0.482456391	0.462799939	0.341280883	0.310024809	0.291164139	-0.349816303
GDF15	-0.407964907	-0.447952717	-0.515091949	-0.375807421	-0.427058537	-0.302396067	-0.339175868	-0.356304131	-0.327184582	-0.351694329	0.311157232	0.417120336	0.427433753	0.352643619	-0.41647694
ZNF204P	0.035564509	0.138790533	0.175089124	0.168968371	0.164736504	0.088530588	0.100558607	0.095206215	0.106474987	0.139857398	-0.108680938	-0.050646471	-0.153245159	-0.191688364	0.119016606
CKAP2	0.486388478	0.373458335	0.153384043	0.161712907	0.224991355	-0.002273695	-0.025523291	0.157336253	0.036009681	0.004772396	0.134700736	-0.392726307	-0.408902911	-0.363399201	0.311768398
AURKB	0.261189386	0.069361349	-0.15260489	-0.255268425	-0.166341224	-0.326470163	-0.34586384	-0.203380247	-0.308916318	-0.363785287	0.450794104	-0.196191144	-0.137218858	-0.045834309	-0.0112166
LRRC32	-0.320201921	-0.327340398	-0.182969281	-0.199824281	-0.243439189	-0.056945033	-0.022205435	-0.152215475	-0.117242195	-0.098289661	-0.016961302	0.333219934	0.3696644	0.372354316	-0.280914827
C14orf169	-0.296660645	-0.299510544	-0.268418029	-0.280238688	-0.2959319	-0.225516911	-0.205900379	-0.24963894	-0.258781653	-0.246178781	0.199922862	0.30813298	0.281537171	0.279451983	-0.287775967
KCNMA1	-0.090086883	0.015921116	0.094535118	0.085765138	0.056396621	0.069841038	0.052651662	0.040794791	0.082060489	0.091409168	-0.093776236	-0.011267053	0.02757153	-0.032231059	-0.022772653
LTBP3	-0.015576948	-0.002596472	0.064641644	0.238605686	0.171361802	0.444982585	0.414301313	0.325431901	0.373734611	0.355533147	-0.469613325	0.100898069	0.061466177	0.005161994	0.130369313
SETBP1	0.478198009	0.48544965	0.487949808	0.537577767	0.549007402	0.64157798	0.635507776	0.623556541	0.615947257	0.610670981	-0.619331349	-0.373875733	-0.448414911	-0.434418362	0.575078157
LMCD1	-0.364771675	-0.363054476	-0.301175374	-0.335012672	-0.32963695	-0.242242683	-0.250057914	-0.309492458	-0.320607029	-0.289188198	0.227523627	0.344006923	0.340825639	0.372832448	-0.323531287
MAMLD1	0.624074896	0.664623259	0.638086552	0.66510389	0.68591808	0.592612743	0.605475056	0.676626923	0.663113418	0.634325179	-0.562144547	-0.569227424	-0.627067267	-0.640127488	0.686549435
PER1	0.101790481	0.178882294	0.22782523	0.365512058	0.323438752	0.404994528	0.401514524	0.366792385	0.405316491	0.415149521	-0.438316607	-0.071217638	-0.162069746	-0.225321108	0.272012738
OGT	-0.020525442	-0.061276921	-0.150473814	-0.155903308	-0.106810428	-0.022852307	-0.072384783	-0.040213395	-0.101967611	-0.130179039	0.117487884	0.067953461	0.00500316	0.044929466	0.026839349
CHST15	-0.192574801	-0.081753634	0.148979296	0.108622945	0.047093848	0.259025725	0.298459475	0.118123501	0.189715563	0.238047281	-0.356820714	0.141460018	0.165713601	0.155297936	-0.006839548
NUAK1	-0.039808097	0.062502715	0.26058959	0.125509138	0.109623214	0.180276836	0.242104142	0.137310031	0.17860785	0.219568843	-0.303478178	-0.062811393	0.007616807	0.005598605	0.043039432
IRS1	-0.095298298	-0.118921747	-0.07153804	-0.151760476	-0.125447753	0.043687082	0.043851574	-0.037536581	-0.076713267	-0.039481321	-0.030223144	0.100067206	0.11274093	0.200556188	-0.0472842
SEC14L1	0.102210778	0.205515347	0.25896103	0.435953306	0.387350212	0.458528125	0.493370605	0.43702107	0.496053181	0.515842129	-0.514689079	-0.065564043	-0.165545787	-0.271504921	0.297753437
WHSC1	0.407354047	0.26485216	0.121623222	0.091553551	0.160343216	0.261801712	0.209245771	0.27053897	0.166930077	0.094103798	-0.109932433	-0.244384978	-0.290546007	-0.227397526	0.335893551
CD164	-0.489463722	-0.558504449	-0.61137076	-0.510296014	-0.541580325	-0.347919636	-0.500683869	-0.473077485	-0.515852868	-0.556231383	0.462949575	0.521022917	0.566162862	0.525926467	-0.504588212
ECM1	-0.432522034	-0.417644895	-0.337795009	-0.310866691	-0.362418558	-0.166266946	-0.172822629	-0.259210075	-0.21278303	-0.213265925	0.11893089	0.37395538	0.439879838	0.393479326	-0.357325413
TPST1	0.025266167	0.039433376	0.0789776	0.234411008	0.148748216	0.134723235	0.088001304	0.112262705	0.213195691	0.171607739	-0.166571925	0.020435767	0.065222902	-0.018503651	-0.0134054
FEM1C	-0.085537265	-0.094820801	-0.152464364	0.108972551	0.018011205	0.207140971	0.127184832	0.144376387	0.189369385	0.123546289	-0.177228894	0.134141326	0.150589151	0.037961884	-0.036047921
TMEM204	0.015718626	0.067072663	0.131961326	0.227263441	0.189270771	0.220284662	0.245342464	0.2130422	0.203249801	0.248645517	-0.259965214	-0.002052947	-0.03876032	-0.046171618	0.131430767
YEATS4	0.104759561	0.054170886	-0.130019609	-0.106852431	-0.059917483	-0.298239938	-0.330274935	-0.16634425	-0.255608525	-0.258224233	0.383430006	-0.105543303	-0.105661256	-0.054929709	-0.018701077
LRRFIP1	-0.574971116	-0.622419294	-0.484027456	-0.536948446	-0.575293	-0.152827588	-0.198380765	-0.381076649	-0.366832115	-0.37537102	0.173830136	0.625675501	0.625161862	0.631498421	-0.492487245
OLFML3	-0.251672523	-0.226222754	-0.0945463	0.006172885	-0.078057012	0.017147005	-0.020454604	-0.053944138	0.012630382	-0.002411101	-0.076294072	0.251030524	0.331886828	0.271460064	-0.215439064
GPSM2	0.663763931	0.631599206	0.482316123	0.487599355	0.542267119	0.390995737	0.331889039	0.495405491	0.413324907	0.374985636	-0.264795938	-0.603817218	-0.609273427	-0.606711654	0.599498817
PSPH	0.068716062	0.034120312	-0.049540498	0.046549582	0.041577289	-0.109666085	-0.129730291	-0.04311831	-0.062105425	-0.064005649	0.144035865	0.010130333	-0.06092127	-0.09080196	0.009955662
FSTL1	-0.238042467	-0.338922779	-0.221318666	-0.100007067	-0.166893627	0.10172331	0.051668546	-0.053654671	-0.013732902	-0.021944211	-0.106418024	0.470424196	0.381135518	0.324909313	-0.231218253
CHEK1	0.263529868	0.063570261	-0.142789455	-0.175790562	-0.105105253	-0.118067282	-0.184245657	-0.079366179	-0.187323429	-0.2496611	0.274177019	-0.10204913	-0.095436623	-0.026219758	0.061886217
PICALM	-0.169200866	-0.133933014	-0.136146806	-0.025416522	-0.05942538	0.212990584	0.048704058	0.030651359	0.025902686	-0.010960311	-0.079196244	0.158348965	0.217562284	0.151420258	-0.015339354
SPOCK2	-0.11485527	0.005264844	0.130588821	0.263936476	0.173926707	0.33267187	0.319082401	0.224051393	0.314231149	0.329340895	-0.417689847	0.060783918	0.084028848	-0.000386288	0.052135457
CXADR	0.002655656	-0.032330662	-0.024803076	-0.07035882	-0.074255051	-0.089988716	-0.063172144	-0.091876638	-0.055830598	-0.08248606	0.07839885	0.034408965	0.069235268	0.054415432	-0.083435968
KIF1B	0.594817337	0.722881067	0.739501362	0.837338152	0.820098541	0.768908931	0.786548275	0.818870203	0.856751807	0.831901051	-0.790991769	-0.579476968	-0.658568907	-0.724697681	0.756586322
SPSB1	-0.332021647	-0.365203514	-0.279325304	-0.338689215	-0.370697016	-0.237745411	-0.233462894	-0.307511127	-0.240824587	-0.257222673	0.172806056	0.296906082	0.409010836	0.448665172	-0.397776956
CCZ1B	0.367197059	0.34499127	0.437916079	0.383715721	0.407292049	0.465319155	0.493356165	0.459413168	0.464786301	0.449073021	-0.470076093	-0.221896373	-0.354134734	-0.344262366	0.431462706
CD302	-0.403069434	-0.324129382	-0.185248306	-0.040564641	-0.138882875	-0.030627537	-0.066564552	-0.132799876	-0.065413128	-0.052163164	-0.025023482	0.390904657	0.402477719	0.300864741	-0.289515078
CACNB2	0.098180045	0.201844373	0.199424544	0.231752404	0.22997568	0.23127998	0.226323262	0.228537252	0.227612947	0.241537173	-0.227428859	-0.208924701	-0.179125003	-0.220534304	0.21949166
KIF23	0.241129326	0.032633321	-0.166039509	-0.219021678	-0.148734063	-0.16054767	-0.209255664	-0.108337395	-0.219896507	-0.284956699	0.314561221	-0.099911933	-0.088417123	-0.019154378	0.03317973
CDKN2C	0.292692228	0.251160278	0.121822332	0.282495795	0.277604793	0.131643393	0.081269887	0.221782233	0.217475864	0.163642373	-0.072729742	-0.17216283	-0.235809423	-0.30698042	0.245467904
SEZ6L	0.498267689	0.525550455	0.424278707	0.458841884	0.486799436	0.28619499	0.326950161	0.421110398	0.419342253	0.40040976	-0.288048495	-0.496456717	-0.532227363	-0.556821929	0.464189761
ANXA4	-0.791471987	-0.80276989	-0.711408417	-0.710478687	-0.75582612	-0.595052929	-0.618457395	-0.734390464	-0.704615903	-0.673365398	0.572028495	0.776726908	0.773061517	0.732244787	-0.767963263
LOC730101	0.412114425	0.325428797	0.192737489	0.089554341	0.177863209	0.00534525	0.038797452	0.116485406	0.054071638	0.051858897	0.047274405	-0.374016943	-0.340611538	-0.234435791	0.249820371
LHFPL2	-0.500171952	-0.443435193	-0.231927712	-0.167587866	-0.279251129	-0.026135865	-0.051610557	-0.195802303	-0.082300452	-0.098558079	-0.070515591	0.4847561	0.557533395	0.459435854	-0.398054141
RRAS2	-0.42877391	-0.436900509	-0.490624013	-0.46554849	-0.491222576	-0.424460511	-0.504530157	-0.495724399	-0.498514013	-0.506668842	0.480488782	0.334172885	0.434179531	0.433665558	-0.46657131
RHEB	-0.109852048	-0.090833956	-0.112875065	-0.123043728	-0.099490867	-0.346950737	-0.270053439	-0.246788652	-0.219283531	-0.176509937	0.26626138	0.081060261	0.035274372	0.025604701	-0.131166718
PGK1	-0.307869624	-0.408471502	-0.554886533	-0.494064336	-0.499199071	-0.498646344	-0.595337007	-0.509709959	-0.517429224	-0.564948863	0.580814934	0.297261386	0.417989728	0.384441248	-0.459060716
OSBPL11	0.197772137	0.267516428	0.335402812	0.34977989	0.323656044	0.322356862	0.30755579	0.28785946	0.300707495	0.335024161	-0.316804237	-0.218207166	-0.214572614	-0.188751585	0.274615892
DDB2	-0.400986805	-0.39583606	-0.357896283	-0.260165068	-0.32510671	-0.203104383	-0.206411935	-0.265436517	-0.201301719	-0.243723616	0.182466049	0.470436616	0.389848117	0.301172288	-0.345362395
EXO1	0.311098626	0.118397926	-0.079345866	-0.169942491	-0.081929619	-0.171619618	-0.201513308	-0.092641956	-0.195184481	-0.253071834	0.306427638	-0.175925837	-0.178156364	-0.101779967	0.090271662
SLC7A5	0.31606859	0.361499107	0.348769739	0.402765341	0.382091423	0.413485333	0.423452496	0.434417119	0.412904637	0.403200066	-0.403284807	-0.289539883	-0.320039645	-0.349882288	0.386604758
FPR1	-0.506567946	-0.437769468	-0.235622209	-0.199397733	-0.315845023	-0.200345082	-0.217754948	-0.310917516	-0.170702581	-0.190054214	0.082688323	0.433573973	0.567209009	0.487198521	-0.487871486
HSPB1	-0.547094402	-0.564223138	-0.507902273	-0.402534806	-0.475708804	-0.261075638	-0.321132093	-0.405888178	-0.331485011	-0.358186081	0.235472974	0.578774942	0.57366296	0.506946317	-0.507516033
HSPA1A	-0.072801126	-0.065044937	0.007758581	0.038809768	0.002135937	0.095419537	0.121836837	0.054906513	0.11867127	0.092898083	-0.164393679	0.125565528	0.103430586	0.079485244	-0.03960126
HSDL2	0.186873767	0.236281863	0.139961152	0.322631282	0.272476346	0.227827538	0.126138603	0.227390135	0.195181508	0.181245384	-0.128185958	-0.19152823	-0.199040715	-0.268270789	0.221934727
TFRC	-0.352629639	-0.407505823	-0.467452247	-0.418199051	-0.436137386	-0.379518462	-0.401189454	-0.416219749	-0.422025937	-0.452357117	0.420963643	0.450817059	0.369157188	0.320420966	-0.379820016
FAR2	-0.189883478	-0.165027149	-0.152478834	-0.027151338	-0.095353927	-0.08317797	-0.107550368	-0.100057209	-0.054958179	-0.077896218	0.058258908	0.215949273	0.202299319	0.081935587	-0.166841316
CASP7	-0.570351497	-0.635020731	-0.614653752	-0.575903006	-0.591314569	-0.425826065	-0.427492873	-0.524731821	-0.512094363	-0.50469327	0.407751483	0.629022665	0.600680116	0.607847181	-0.557710135
BTN3A3	-0.211125998	-0.202584767	-0.135397218	-0.064846454	-0.101297277	0.024708547	-0.055631041	-0.084184052	-0.062963044	-0.085900912	0.013992319	0.287040461	0.239318319	0.208345214	-0.136666124
ZC4H2	0.610324226	0.584776852	0.493144605	0.399041792	0.463918174	0.315004214	0.291705228	0.398224139	0.334643723	0.327157779	-0.235883009	-0.640278398	-0.573111576	-0.459752051	0.515240373
TGFB1I1	0.04536319	-0.02566786	-0.021754659	0.151847663	0.088066153	0.226066565	0.231265809	0.214198798	0.248966282	0.217644716	-0.259383721	0.090073401	0.073345313	0.028691766	0.025005737
C11orf71	0.210059655	0.275483029	0.215359578	0.175510689	0.203225446	0.063187875	0.027271845	0.103816342	0.068049548	0.08537199	-0.012162969	-0.291417546	-0.249587125	-0.212622189	0.189615145
MGAT4A	-0.604056842	-0.577296436	-0.477460449	-0.47525434	-0.540750855	-0.495404779	-0.527871564	-0.568741923	-0.511984567	-0.515519352	0.437439878	0.543123	0.636562628	0.600155499	-0.618994982
FERMT2	0.196435409	0.223860479	0.229145779	0.429280329	0.357179551	0.398616508	0.376348065	0.397087083	0.449622804	0.41504389	-0.414040953	-0.098190435	-0.17036789	-0.274127194	0.262823968
SIRT2	0.485918027	0.567206325	0.588661079	0.517545307	0.527953321	0.294539255	0.326549472	0.421056504	0.407551819	0.425886918	-0.308518777	-0.601900836	-0.495999744	-0.494590012	0.444136164
FOLH1	-0.092197813	0.036231374	0.159733654	0.061116132	0.037069158	0.021322869	0.044433584	0.00826089	0.020643487	0.053566874	-0.088157997	-0.054314668	0.040773185	0.023797154	-0.031818121
BCL6	0.113187652	0.161773404	0.269309493	0.287880632	0.258987621	0.460767131	0.448165218	0.365694011	0.418828374	0.407912131	-0.472194499	-0.102706441	-0.08683744	-0.089181948	0.244781785
PVRL3	-0.166194027	-0.154962847	-0.171578997	-0.168703873	-0.171183159	-0.129654429	-0.15997605	-0.16814896	-0.173622944	-0.158886179	0.155181618	0.080844216	0.139264544	0.180301383	-0.141644984
PNN	0.337164013	0.287258709	0.246485707	0.189677751	0.256812211	0.417159213	0.374947251	0.36301795	0.319476295	0.281982902	-0.300647252	-0.251069614	-0.320253075	-0.271726459	0.423769377
FBXO5	0.463834801	0.28743547	0.08229511	0.075442044	0.14111301	-0.037600732	-0.061513214	0.100466585	-0.00849917	-0.057067665	0.158010303	-0.299815882	-0.308440344	-0.2459603	0.224778533
FANCG	0.401290956	0.231704444	0.067757168	-0.025851094	0.055849421	-0.071608114	-0.090329083	0.035179719	-0.068256843	-0.10697836	0.185203817	-0.277339992	-0.281879378	-0.189548992	0.17772369
FADS2	0.531234056	0.590227549	0.589304017	0.636895732	0.616026558	0.5372155	0.525088603	0.574655218	0.586539411	0.567872896	-0.520584995	-0.491498475	-0.532322821	-0.551719431	0.557672981
IFIT2	-0.025686473	0.069432789	0.229138042	0.189431119	0.158267794	0.179637888	0.199933795	0.141926154	0.189052055	0.206799155	-0.2518615	0.025015967	-0.00929047	-0.02985461	0.065445077
ZNF91	0.519248582	0.541981666	0.559382535	0.611515846	0.616482776	0.732126342	0.680023282	0.685983828	0.673289126	0.672160584	-0.670364054	-0.460442609	-0.488156107	-0.506620809	0.613782386
F2RL1	-0.301498618	-0.349862896	-0.369997164	-0.340015666	-0.349568523	-0.268553112	-0.301847945	-0.322949449	-0.349536933	-0.341752178	0.304098908	0.343268593	0.308539322	0.320845007	-0.3134445
RFC3	0.375029146	0.212068672	-0.039904821	-0.044888605	0.036978073	-0.135106679	-0.195923562	-0.003574734	-0.138098701	-0.191603354	0.315399393	-0.276483068	-0.273863869	-0.23391055	0.181886727
ERO1L	-0.32193799	-0.36620645	-0.392387574	-0.398516876	-0.426866178	-0.242315708	-0.272737764	-0.33144631	-0.317286597	-0.336472827	0.239504807	0.309945555	0.377181928	0.394138384	-0.369596008
DEPDC1	0.093725668	-0.080903589	-0.231373798	-0.349847259	-0.26848455	-0.372390752	-0.390238884	-0.306577138	-0.382431017	-0.428376584	0.460096853	-0.022683991	0.013291096	0.092332448	-0.134415754
SLC25A24	-0.565159481	-0.672936879	-0.649059082	-0.650971469	-0.681671485	-0.545214899	-0.561510352	-0.628175875	-0.654908552	-0.637620792	0.540613893	0.650729499	0.6433025	0.644775692	-0.6478664
MDFIC	-0.481890658	-0.545571009	-0.480187639	-0.395384851	-0.448661001	-0.225712235	-0.277862597	-0.364464556	-0.359647379	-0.359292585	0.239361899	0.601623126	0.525240367	0.507838112	-0.453138821
PNISR	0.338705753	0.342619201	0.40585577	0.284528516	0.352542003	0.396636417	0.450350453	0.403905127	0.37098124	0.379479365	-0.399603608	-0.253118655	-0.382694018	-0.309587733	0.44277488
RAB27A	-0.74101792	-0.804551409	-0.702600198	-0.764959015	-0.795706205	-0.521220281	-0.551264386	-0.701506568	-0.660833532	-0.659484008	0.498975126	0.724997316	0.798604091	0.817991813	-0.749198594
SLC5A3	-0.114738027	-0.14898322	-0.093173215	-0.115216362	-0.116378047	0.027926863	0.02449693	-0.050758502	-0.046085387	-0.02760551	-0.041318183	0.163844391	0.147444747	0.195022446	-0.089081598
METTL21B	0.097993916	0.093520973	0.076805814	0.126399608	0.109349681	0.103803239	0.086034974	0.123753958	0.105151043	0.11630715	-0.100103182	-0.061004288	-0.073461314	-0.081744852	0.09805985
PSMB8	-0.495769264	-0.563141967	-0.584693856	-0.52565327	-0.555967958	-0.591305055	-0.626863666	-0.594549494	-0.552180396	-0.613754931	0.586973591	0.561175294	0.552769818	0.502781997	-0.602715626
ZNF692	0.258625128	0.242822567	0.243898678	0.116573204	0.201103232	0.213177165	0.257047039	0.233001363	0.217644372	0.209005553	-0.194935854	-0.207791163	-0.318942734	-0.276428232	0.32685208
P2RY1	0.01853881	0.03118544	0.001901788	0.227104854	0.179910135	0.188871127	0.174349035	0.187295998	0.207389769	0.202535049	-0.169208096	0.147806044	-0.036779546	-0.161042884	0.106029483
SPRY4	0.067026244	0.01119108	-0.022246162	0.197512218	0.140843626	0.222039162	0.231023578	0.241477102	0.263976413	0.211318374	-0.231527424	0.111434181	-0.004805427	-0.140721076	0.093357946
CHAF1A	0.447662545	0.317412723	0.208237536	0.192689174	0.243889001	0.304882951	0.283053919	0.335915588	0.268739555	0.209254535	-0.193636542	-0.297300538	-0.341929416	-0.318624224	0.361305323
HSD17B8	-0.417590881	-0.386465446	-0.440307827	-0.396087055	-0.422622065	-0.499029677	-0.526204675	-0.498821556	-0.460451593	-0.479090962	0.499765133	0.360847004	0.338420894	0.33608887	-0.439776149
SPATA6	0.132798463	0.109515316	0.035730363	0.28464752	0.218642747	0.147732235	0.118511258	0.204873586	0.242782781	0.175390549	-0.122260902	0.017551846	-0.079574267	-0.231102779	0.125748477
EMID1	-0.112991818	-0.086344273	0.003545142	0.092632698	0.034506712	0.046949589	0.071680312	0.026180332	0.101318854	0.102638119	-0.130537632	0.208507687	0.115592452	0.046087771	-0.072848315
SHMT2	0.170933558	0.03365962	-0.159711684	-0.112964332	-0.076443684	-0.187173693	-0.166700356	-0.061224137	-0.141321238	-0.154023101	0.226313229	-0.124292297	-0.096998061	-0.061022953	0.010041343
CREG1	-0.675226803	-0.624127005	-0.47414994	-0.578201912	-0.62257792	-0.463995658	-0.490431	-0.608660391	-0.568907776	-0.54162565	0.42390457	0.557972415	0.674015224	0.668156641	-0.640047106
MNS1	0.268687816	0.206091134	0.121929156	0.271180112	0.270976207	0.335255122	0.274796297	0.309787999	0.302885156	0.240500894	-0.238593022	-0.086958019	-0.198114905	-0.24020432	0.278664315
MLL	0.58443628	0.61644725	0.6878097	0.633126907	0.674964667	0.784182715	0.814594141	0.7607909	0.751775813	0.757523264	-0.776084249	-0.492590175	-0.592556952	-0.566568969	0.726242624
LIMCH1	0.218775173	0.383002572	0.493081003	0.524773709	0.507389366	0.529987468	0.558301809	0.509583362	0.505114471	0.563834246	-0.560233575	-0.253547222	-0.359756013	-0.403812863	0.462429035
TTC28	0.463430267	0.465960028	0.500402393	0.527048372	0.53985328	0.658442559	0.695423347	0.629162745	0.597197593	0.629026631	-0.644669265	-0.342664316	-0.44525149	-0.41970245	0.594577172
C4orf19	-0.131236062	-0.081434696	-0.115744009	0.023060402	-0.022301561	-0.021735098	-0.087857375	-0.050338299	-0.042828415	-0.050778843	0.061661708	0.11597495	0.074380737	-0.019110122	-0.065628804
SCRG1	0.408878313	0.503639908	0.510595726	0.675167576	0.616170276	0.470541951	0.453071316	0.544096378	0.59958494	0.578978748	-0.502538253	-0.427947873	-0.386737267	-0.494598787	0.443896462
MAP6D1	0.225545058	0.378227247	0.424136895	0.386382627	0.36725467	0.206423258	0.258374634	0.283614152	0.314541092	0.322650845	-0.279774482	-0.344224523	-0.315858195	-0.369944937	0.27599086
BCL7A	0.7361263	0.74993987	0.624614344	0.529543912	0.61504451	0.415990682	0.440827631	0.562381225	0.45817216	0.47759175	-0.349708673	-0.785528229	-0.749571386	-0.651655516	0.693897866
FLNA	-0.194067157	-0.265319024	-0.187728701	-0.07495336	-0.140384471	0.263701375	0.205932409	0.070934649	0.101769031	0.079896938	-0.254967922	0.336334371	0.302835044	0.270779575	-0.115416171
HIP1R	0.557534733	0.666099692	0.651065342	0.649840545	0.658213854	0.532835131	0.603374722	0.633118364	0.609768314	0.631237903	-0.559170068	-0.588003479	-0.663409558	-0.669996269	0.65604981
KCTD14	-0.20038991	-0.263260264	-0.304933842	-0.198526101	-0.209799841	-0.217797522	-0.209080221	-0.19688759	-0.199621401	-0.215244398	0.226491432	0.334035733	0.217535876	0.15236683	-0.207877419
PTPRN2	0.125438063	0.208012536	0.221403036	0.34706806	0.300502808	0.151818411	0.150067711	0.221889993	0.276245135	0.27455257	-0.183903238	-0.192068708	-0.16291854	-0.252810655	0.159536966
GLB1L2	0.087757257	0.022354888	-0.034277334	-0.116015523	-0.071012178	-0.110854558	-0.121972681	-0.090988865	-0.124189036	-0.125417018	0.152380395	-0.104422588	-0.065068493	0.011824775	-0.002652548
PKD1P1	0.391105258	0.44056887	0.541404759	0.465906893	0.513803177	0.613199727	0.657462012	0.58356473	0.607686553	0.603756173	-0.629043882	-0.325190067	-0.439359721	-0.449941433	0.559981548
MGLL	0.089646158	0.199244758	0.30158621	0.371804501	0.320144479	0.43480889	0.420819199	0.356777403	0.393067689	0.412410045	-0.459681379	-0.118992468	-0.114535362	-0.199828755	0.239101317
IGF1R	0.130161046	0.128722246	0.109524212	0.105952912	0.131649833	0.285599883	0.310212457	0.250848464	0.20209492	0.222038518	-0.278083008	-0.110952859	-0.146522856	-0.090691617	0.230944836
NREP	0.453058279	0.394527277	0.272372769	0.371105011	0.39807668	0.24358938	0.197626286	0.34231345	0.302978913	0.264688599	-0.174402634	-0.322775526	-0.3675292	-0.407337653	0.381685774
ZNF432	0.217828432	0.192136852	0.164977056	0.23108584	0.249192198	0.042013883	0.165664299	0.197661432	0.202286054	0.223583565	-0.117300741	-0.085908062	-0.257812316	-0.289196344	0.187496365
BACH2	0.584657574	0.547338983	0.498537551	0.475542617	0.528724451	0.516571641	0.525043611	0.576576437	0.495841364	0.488209606	-0.45806399	-0.474818066	-0.544464643	-0.498492726	0.595886771
CLSTN2	0.413144544	0.428569875	0.415301382	0.306806823	0.375116869	0.339318558	0.31670868	0.334093082	0.312550408	0.325122452	-0.294527197	-0.436782887	-0.401853027	-0.328101245	0.416119339
BGN	-0.155613368	-0.216342676	-0.063494499	-0.046095913	-0.091263781	0.106706046	0.121665841	-0.002676258	0.033925807	0.055730915	-0.172223504	0.311691118	0.267786638	0.264019575	-0.150904543
TMEM106C	-0.238069392	-0.332506238	-0.453342373	-0.470126332	-0.441215189	-0.604848586	-0.633634557	-0.551022475	-0.550022768	-0.600459355	0.646125642	0.250661228	0.277296428	0.284612839	-0.409543005
FN1	-0.222753783	-0.283227781	-0.140251383	-0.096063119	-0.151293096	0.051748635	0.05245797	-0.061546698	0.004984575	-0.004091806	-0.109713765	0.358634098	0.367037983	0.346365065	-0.238732611
MED28	-0.264730074	-0.359925248	-0.540329484	-0.54151153	-0.500107105	-0.726748181	-0.774179905	-0.609907538	-0.660364959	-0.687913561	0.7878552	0.191071339	0.314588809	0.361676775	-0.479065458
SH3BP5	-0.305094588	-0.238902796	-0.065742108	-0.178102825	-0.203577311	0.071391335	0.066945522	-0.090927769	-0.067169886	-0.019773569	-0.126368022	0.194551554	0.297350425	0.327301421	-0.191961302
TGFB3	-0.307343909	-0.273707323	-0.147784382	-0.035847226	-0.096789516	0.046949325	0.050853615	-0.028045837	0.030498978	0.043369954	-0.125243145	0.339964415	0.29832069	0.220105541	-0.182872588
PRKX	0.276154302	0.291977275	0.2606127	0.213511477	0.261446405	0.338069708	0.286013397	0.291364916	0.230411891	0.242155083	-0.245468707	-0.278791215	-0.293375939	-0.23298164	0.353510613
FHL1	0.36281653	0.435228439	0.385389294	0.589056808	0.549896543	0.528207588	0.436331262	0.519826705	0.554913408	0.51394896	-0.457917605	-0.337433806	-0.336893216	-0.439716429	0.452865075
PHF16	0.557015921	0.494759192	0.385107321	0.249821748	0.33239499	0.184485591	0.205426905	0.296506977	0.190677072	0.197661388	-0.104671091	-0.557662275	-0.518888626	-0.39328689	0.450737802
LAIR1	-0.628064254	-0.55561867	-0.34240552	-0.308909042	-0.416288719	-0.173096416	-0.215212647	-0.364466518	-0.23592372	-0.255749988	0.080810603	0.5707791	0.674412105	0.601291374	-0.540103025
WNK1	0.249825533	0.331831395	0.487584227	0.475814341	0.452818861	0.549195271	0.603331442	0.508966166	0.572509698	0.592809125	-0.629537848	-0.237251842	-0.283883681	-0.327780015	0.385653558
CPS1	0.096293119	0.111090755	0.061123869	0.027022292	0.043222667	0.054116616	0.045037889	0.050417262	0.008075526	0.022199618	-0.006525633	-0.163636487	-0.153359225	-0.109421101	0.13931541
NONO	0.229329842	0.091448515	-0.119385187	-0.05304525	-0.01119049	0.131330321	-0.048040118	0.084812041	-0.028096999	-0.115952092	0.107896776	-0.159461699	-0.088265827	-0.064484024	0.158240127
ANXA2P2	-0.663556099	-0.765148163	-0.739044384	-0.667192999	-0.738179884	-0.530435337	-0.562419437	-0.651975907	-0.591306906	-0.636019726	0.516405693	0.752219066	0.771231431	0.711483602	-0.749312581
GSN	-0.384293473	-0.350143822	-0.253053512	-0.239381117	-0.288497666	-0.021336866	-0.08986615	-0.201941476	-0.19038218	-0.174009492	0.031283699	0.33125747	0.420306393	0.418311911	-0.310046015
GCLM	-0.457846839	-0.488354295	-0.485549744	-0.495386384	-0.518580962	-0.40301122	-0.458424733	-0.491636656	-0.485255686	-0.490239457	0.418786707	0.425728338	0.504100601	0.508190984	-0.516509727
C5orf54	0.354544275	0.322128187	0.188099434	0.19531898	0.235755759	-0.053060984	-0.061255569	0.087599738	0.081892271	0.049187701	0.085079785	-0.336142416	-0.328722807	-0.30400031	0.208101059
CNTNAP1	0.07644171	0.184879577	0.31003968	0.422842625	0.344338347	0.454718256	0.487431557	0.401104226	0.498961781	0.505129836	-0.56089672	-0.090404294	-0.113937549	-0.21019327	0.234477032
MYCBP	-0.489506664	-0.602094613	-0.697759686	-0.678902891	-0.66811307	-0.715420099	-0.742096303	-0.709588307	-0.731068494	-0.741762611	0.763917561	0.519847128	0.521274532	0.53713586	-0.614796282
SMPDL3A	-0.547530529	-0.516033648	-0.416326247	-0.386705264	-0.439200419	-0.317635498	-0.341191263	-0.417397879	-0.384193661	-0.360163255	0.268886684	0.485934583	0.56997534	0.530256423	-0.516747679
PIK3C2B	0.288935739	0.34891125	0.401968358	0.32364192	0.345945055	0.297461654	0.374695196	0.33932205	0.304370698	0.334876722	-0.319186362	-0.26577946	-0.356596127	-0.330457782	0.366176192
SMARCD3	0.401224818	0.484039346	0.489658948	0.616457336	0.572447559	0.337960146	0.357733694	0.471358001	0.52474395	0.511484191	-0.397419175	-0.417634208	-0.444194409	-0.517883546	0.416383044
HPRT1	-0.468460592	-0.491455202	-0.484472499	-0.629124253	-0.600979592	-0.58735778	-0.597890371	-0.615629087	-0.627695883	-0.621184491	0.580862615	0.358511281	0.463215739	0.513346784	-0.537862204
TPM4	-0.268500287	-0.401755565	-0.413147878	-0.357418146	-0.380822653	-0.186378869	-0.260448758	-0.253993888	-0.254667364	-0.300159073	0.233947515	0.353497782	0.443416813	0.404895966	-0.360320216
CAPRIN2	-0.021422498	0.01452166	0.054307465	0.152274701	0.131283318	0.244134043	0.258298522	0.205864753	0.239758926	0.23914975	-0.261640052	0.059013954	-0.017614141	-0.113116651	0.118273069
RCBTB1	0.251502537	0.370435638	0.353052046	0.401454139	0.403382462	0.216113149	0.258866123	0.324710457	0.25461383	0.321677713	-0.219626973	-0.315952119	-0.375978872	-0.37844374	0.353450245
VAX2	0.592863267	0.593667713	0.504911118	0.452684562	0.486774136	0.262733725	0.311388154	0.405586018	0.364266639	0.380765381	-0.260504405	-0.6417209	-0.57322379	-0.503829022	0.486396467
CSDA	-0.452163012	-0.542308123	-0.503325403	-0.444964861	-0.502016201	-0.218831909	-0.262039737	-0.358837175	-0.324455293	-0.348264424	0.218031545	0.506893672	0.554153606	0.533820318	-0.475225613
GIMAP6	-0.446767542	-0.368183295	-0.177817148	-0.119385059	-0.20807618	-0.110604316	-0.104494782	-0.203346425	-0.126823416	-0.102974253	0.007438956	0.418220127	0.458815494	0.411823493	-0.351085531
BEND5	0.496920479	0.514527941	0.446639249	0.493993728	0.499524902	0.266546998	0.267452271	0.391447732	0.436186362	0.39560504	-0.285416382	-0.498474211	-0.455893952	-0.471128373	0.407520761
APBA2	0.668844162	0.770622805	0.747891588	0.859151337	0.835849922	0.689127895	0.716987474	0.795536382	0.805685331	0.796103815	-0.713114705	-0.651766348	-0.703407844	-0.761658654	0.748323122
ADRB2	-0.377273759	-0.215471314	-0.016221058	-0.088939971	-0.131601388	-0.109830924	-0.078535516	-0.175543935	-0.112092378	-0.073875504	0.002730237	0.218027455	0.252774403	0.2276043	-0.22496299
ARHGAP5	0.313687533	0.352120707	0.340708577	0.458688396	0.430071978	0.500995924	0.452141585	0.483486583	0.431847424	0.43818969	-0.448520418	-0.223954309	-0.336024475	-0.336364234	0.422180137
LOC155060	0.283613371	0.345207176	0.460496493	0.392246319	0.423890909	0.41203874	0.493214871	0.42617621	0.470776187	0.494561831	-0.474194243	-0.221141357	-0.375763857	-0.396596543	0.429550372
NFAT5	0.211680614	0.258170133	0.422893892	0.411712039	0.398959539	0.515078411	0.56306378	0.478404762	0.498823501	0.529746427	-0.566352048	-0.140018342	-0.253264644	-0.274706957	0.36112738
WWC1	0.0685538	0.16599958	0.306886979	0.280303778	0.228034545	0.359351791	0.35239019	0.261501492	0.297753113	0.324561033	-0.371967532	-0.065107564	-0.106651556	-0.137609745	0.173215044
RNFT2	0.766076485	0.819707981	0.750515596	0.775389004	0.795481122	0.631401703	0.652207858	0.74066166	0.730702667	0.70661756	-0.602336319	-0.749413852	-0.763274586	-0.792400409	0.770590843
TTLL7	0.133047519	0.228710937	0.279685632	0.222596846	0.232560721	0.222105664	0.201350731	0.20375749	0.252977333	0.222096654	-0.233281446	-0.195469014	-0.149622551	-0.198008034	0.17660016
NLGN1	0.626309225	0.676631671	0.601017724	0.793712004	0.752073393	0.633796254	0.627758906	0.724008988	0.734345765	0.709816244	-0.615363955	-0.564731919	-0.608106005	-0.663962929	0.661505885
RAMP2	0.243162713	0.269552008	0.201127505	0.270285298	0.268200051	0.125627182	0.113097587	0.221601838	0.158491843	0.194923296	-0.109271052	-0.305533368	-0.252220843	-0.238068287	0.223353709
FOCAD	-0.065978269	-0.065190408	-0.016572229	-0.11151944	-0.092410169	-0.079842758	-0.074571903	-0.122416556	-0.118902049	-0.101836415	0.059672896	0.063013456	0.068113256	0.114560382	-0.086375412
ZNF711	0.65814235	0.625245113	0.493436043	0.521150063	0.581594815	0.541825492	0.457128482	0.587152681	0.503065439	0.456298731	-0.383452473	-0.569525523	-0.604061172	-0.579983077	0.668984708
SNCA	-0.109145464	0.084621276	0.210600489	0.10712187	0.081911738	-0.027846731	0.001972296	-0.008701963	0.030818368	0.064218306	-0.067751405	-0.108093445	-0.020285934	-0.073149262	-0.013684261
CPEB1	-0.086538439	0.082717418	0.234231065	0.22917085	0.176915196	0.143158765	0.171863515	0.121390823	0.215203111	0.253500536	-0.272738406	-0.071779548	-0.010076841	-0.069511339	0.027239224
SLC25A15	0.209616521	0.095433581	-0.118547124	-0.066705478	-0.018776736	-0.19516187	-0.19627567	-0.032884378	-0.131988393	-0.165959312	0.291085315	-0.155121106	-0.174432714	-0.166066991	0.067725059
PRMT1	0.034296214	-0.087725778	-0.29304027	-0.254981536	-0.198653823	-0.307720625	-0.34740133	-0.209542327	-0.285175091	-0.327034777	0.426167231	-0.00061571	0.03066705	0.02127178	-0.120578816
HLA.B	-0.44452388	-0.459246316	-0.391218643	-0.282313491	-0.341987145	-0.158524978	-0.214205394	-0.288178243	-0.218786658	-0.270034463	0.150809606	0.560933992	0.519399968	0.43075599	-0.399039729
IL4R	-0.666030609	-0.651350739	-0.424594308	-0.490610088	-0.566137409	-0.245978931	-0.245516032	-0.443935155	-0.356334291	-0.352191804	0.157581857	0.625151336	0.715203436	0.709146971	-0.602858683
KAT2B	0.370489921	0.505544808	0.500221173	0.693159698	0.63701419	0.491320159	0.500463683	0.575005841	0.601709919	0.604044142	-0.51280132	-0.371878023	-0.448552137	-0.544273166	0.482621534
CTBS	-0.666584306	-0.640618933	-0.569743654	-0.502442441	-0.565299831	-0.494703569	-0.505385241	-0.59144685	-0.538246056	-0.496831622	0.426543289	0.631684739	0.633581241	0.59808774	-0.640110983
KIF1A	0.553348824	0.682730401	0.781109538	0.725596517	0.716033242	0.568513526	0.606595969	0.63034458	0.678422057	0.681081515	-0.622062744	-0.600541551	-0.599770177	-0.635307522	0.609494562
APOL6	-0.519837197	-0.537444193	-0.44511961	-0.40743077	-0.460135631	-0.346688464	-0.323890943	-0.427402334	-0.372141737	-0.384315913	0.288774232	0.620475119	0.536563894	0.505411236	-0.508020305
SAR1A	-0.421154638	-0.527829472	-0.614530985	-0.679521361	-0.649488452	-0.715069309	-0.744004589	-0.696187111	-0.710279557	-0.720818384	0.736620019	0.335623875	0.490143183	0.541283808	-0.603452711
TST	-0.168397493	-0.108570242	-0.144401556	-0.108129335	-0.11425011	-0.308244569	-0.237440845	-0.218670171	-0.204352826	-0.171998957	0.246460534	0.095465138	0.046862327	0.035761397	-0.15436743
X2.Mar	-0.23099576	-0.176834136	-0.199911814	-0.04311347	-0.089405253	-0.056468082	-0.083828247	-0.092807054	-0.079878302	-0.084824493	0.072370028	0.296053388	0.133182976	-0.005499008	-0.108716161
AIM2	-0.107797613	-0.178846262	-0.145313003	-0.303092197	-0.254606016	-0.238053317	-0.241399211	-0.28008634	-0.279551259	-0.277770339	0.245088541	0.108465944	0.165070723	0.253982925	-0.207297674
ATAD2	0.341679115	0.167376944	-0.04063341	-0.064224409	0.012426881	0.036584675	-0.05684679	0.052125088	-0.061553932	-0.131278396	0.163167916	-0.193255662	-0.207258319	-0.150153141	0.205851374
SCN2A	0.44228396	0.576552101	0.671713631	0.534516745	0.554522998	0.361132662	0.427744504	0.458429105	0.473511515	0.502723687	-0.424834911	-0.546200987	-0.528069588	-0.541406616	0.480379009
TACC2	0.359895567	0.393565161	0.296980039	0.25880045	0.325359372	0.202843829	0.269079127	0.305948221	0.224393405	0.257204285	-0.161584579	-0.37068219	-0.467025627	-0.415923186	0.421713314
DUSP3	-0.503733001	-0.535718697	-0.560925766	-0.460665278	-0.517974192	-0.309929677	-0.395411949	-0.410184024	-0.412222441	-0.445238523	0.344047809	0.479282005	0.573134872	0.535426996	-0.522556459
ATP8A1	0.265335934	0.457234387	0.56253061	0.39392574	0.409713219	0.271844462	0.318120544	0.313908197	0.306380939	0.364363519	-0.324067904	-0.446832201	-0.41369906	-0.378856828	0.378865666
SLC1A4	0.314385498	0.427281197	0.451916197	0.50028863	0.48119586	0.461996246	0.423601817	0.462691528	0.458286866	0.463274163	-0.426606562	-0.372449901	-0.37986903	-0.422091939	0.44079705
H2AFY2	0.271778809	0.218760628	0.162147682	-0.001175708	0.079824	0.005254309	0.023280875	0.059846721	-0.016481151	-0.002818673	0.05269221	-0.333952625	-0.259390539	-0.116586041	0.187402268
NAV2	0.321091186	0.374466315	0.432695288	0.497085535	0.465987794	0.577411938	0.612075175	0.539699056	0.589220603	0.593937036	-0.637277124	-0.250018068	-0.337207865	-0.356803654	0.441522548
PIK3CA	0.200480343	0.157148785	0.064833038	0.14124141	0.16160649	0.363597461	0.225141106	0.27143752	0.214481503	0.165076133	-0.198305852	-0.166714866	-0.123436128	-0.117556849	0.253159842
VRK1	0.217282793	0.065461417	-0.13663212	-0.227354229	-0.136800862	-0.303743786	-0.328569703	-0.181985735	-0.297299197	-0.340575952	0.427466041	-0.14937944	-0.136462848	-0.038266242	0.019656648
ARHGEF26	0.134566877	0.158539521	0.05168037	0.331695279	0.281514771	0.382878248	0.288266346	0.347101309	0.332960845	0.287983131	-0.270034244	-0.023716318	-0.14083809	-0.256716864	0.274249302
SCG5	0.144193265	0.238345521	0.238432822	0.403777336	0.342666641	0.219741378	0.219686312	0.288553942	0.355663976	0.326903061	-0.258075769	-0.150222134	-0.174170593	-0.288362624	0.203021178
FOXJ1	-0.049665168	-0.057432335	-0.017377944	0.060247347	0.027288217	0.059994334	0.056689134	0.019129505	0.073708959	0.046202564	-0.080730486	0.169888928	0.0477399	-0.000391189	-0.037866888
CAMK1	-0.081839978	-0.03706689	-0.056525057	0.104416044	0.02604629	0.016832627	-0.023080956	0.021432625	0.082061862	0.049770555	-0.053958177	0.000562321	0.102965219	0.044887456	-0.087118718
MAP4K5	0.401840042	0.365012907	0.34630008	0.272119847	0.318641086	0.454960742	0.396024012	0.421938082	0.349829612	0.324079745	-0.341803894	-0.381455743	-0.342656425	-0.272450055	0.454268043
ESM1	-0.058958511	-0.122401943	-0.092774354	-0.062741387	-0.08708153	-0.000307978	0.021369445	-0.005657715	0.003712328	-0.013406542	-0.030345399	0.138545998	0.176449655	0.180913459	-0.120061725
PAQR4	0.470915846	0.485430951	0.451443562	0.436445325	0.450606413	0.284956261	0.317259037	0.373684659	0.351707639	0.352348958	-0.28967477	-0.407262703	-0.480005619	-0.47235452	0.425980351
FKBP10	-0.305733518	-0.399898015	-0.431807525	-0.337948162	-0.364006003	-0.24394529	-0.262507776	-0.276186392	-0.298535303	-0.296652401	0.267190223	0.396925573	0.340598533	0.307502525	-0.32227783
ELOVL4	0.303112718	0.34866333	0.271946335	0.262430439	0.292011227	0.072543502	0.09203641	0.197659574	0.143842207	0.188141332	-0.082756138	-0.389286226	-0.341846004	-0.305189304	0.259787935
BLVRB	-0.704251581	-0.691570689	-0.624322858	-0.611299634	-0.66772109	-0.612601936	-0.617560472	-0.683020883	-0.61164085	-0.595016743	0.540704386	0.622110516	0.673038093	0.626567767	-0.717805112
DOK5	0.156281376	0.201459027	0.211419568	0.428106283	0.354040482	0.275826309	0.27797559	0.326581244	0.392698047	0.38471667	-0.351652335	-0.059744901	-0.122070303	-0.251814584	0.187394398
CARD8	0.196550555	0.203939027	0.293502408	0.385418321	0.357461341	0.412806916	0.476268174	0.402329981	0.450412533	0.452243077	-0.471704588	-0.050841334	-0.166301886	-0.231432592	0.285712911
DGKI	0.594306219	0.613469726	0.568029801	0.466297417	0.513515732	0.343538617	0.353396268	0.439170191	0.402162239	0.395069829	-0.295035398	-0.654556583	-0.573789404	-0.509426681	0.536034306
DNALI1	-0.086397457	-0.118249079	-0.15306659	0.007420563	-0.045189564	-0.073507528	-0.106114679	-0.0783092	-0.003878613	-0.050714945	0.06081396	0.177804129	0.140775089	0.062180059	-0.147764674
PAICS	0.07751697	-0.078270318	-0.322693957	-0.21347796	-0.184697313	-0.177797161	-0.293246192	-0.149291003	-0.236066565	-0.310949802	0.366605147	0.02318402	0.044352019	0.036187225	-0.065702762
PIK3R1	0.490762451	0.593562795	0.64404068	0.739552903	0.711812567	0.664724844	0.647348387	0.693228878	0.706805816	0.708531377	-0.655441441	-0.471100056	-0.532916883	-0.594509362	0.629898542
PIGZ	0.193290186	0.294421609	0.352534681	0.337501982	0.339131501	0.348418923	0.379484879	0.327946605	0.367982301	0.402859471	-0.386756544	-0.224251154	-0.265118758	-0.301738353	0.304695158
DSERG1	0.388685439	0.330041909	0.408063696	0.303530452	0.345034902	0.385358808	0.43271939	0.384277597	0.377115561	0.378689397	-0.392701506	-0.228286595	-0.347611286	-0.298320668	0.377853963
ARHGAP15	-0.532249837	-0.493831273	-0.36634902	-0.373127562	-0.426329123	-0.394328352	-0.41907939	-0.471355955	-0.397458056	-0.398930007	0.330628835	0.464892245	0.565780991	0.514331814	-0.540103122
MRPL42	-0.133819034	-0.289293977	-0.516325389	-0.514158749	-0.45995036	-0.535001219	-0.654952951	-0.499377593	-0.573449117	-0.637858345	0.704194536	0.1312196	0.246598676	0.277367513	-0.346167333
RPA3	-0.18149058	-0.322844615	-0.450638714	-0.4897838	-0.458727045	-0.623007365	-0.67145212	-0.562619374	-0.572893988	-0.622144616	0.685751121	0.215065256	0.281449404	0.293427479	-0.434229671
SALL2	0.513095965	0.623715979	0.623495628	0.793328819	0.749416649	0.670223743	0.680572789	0.720997392	0.746758651	0.743612141	-0.688495869	-0.453603841	-0.583142845	-0.646781953	0.662266548
AOAH	-0.530783515	-0.480172875	-0.298642173	-0.356919947	-0.412913306	-0.296800616	-0.322465262	-0.423355982	-0.343387417	-0.333062135	0.220943441	0.436647955	0.553910057	0.553509541	-0.498872046
GNS	-0.563610553	-0.587507235	-0.565908607	-0.459310504	-0.522382779	-0.256725065	-0.351274787	-0.437710269	-0.42152258	-0.415238139	0.296001158	0.575902461	0.632268464	0.571113718	-0.514238094
NGFR	0.219133108	0.205013317	0.181182105	0.247725295	0.226713296	0.207096442	0.214310089	0.244066959	0.231600632	0.221832291	-0.208851917	-0.195726176	-0.188269384	-0.222246004	0.192275736
DPF3	0.133981881	0.149005887	0.158060905	0.351035693	0.289772812	0.339550721	0.39145097	0.365585997	0.417181798	0.389419301	-0.404649408	0.013444841	-0.139000357	-0.250163835	0.226158638
ARGLU1	0.20515608	0.211803692	0.201406772	0.13699865	0.201420089	0.111056917	0.15375923	0.190579621	0.155201865	0.14220645	-0.088708067	-0.167177459	-0.266577945	-0.248245711	0.26662079
PMP2	0.440775001	0.536614435	0.57090943	0.749393347	0.67578648	0.585713814	0.582916167	0.641315762	0.70426239	0.684715259	-0.628860078	-0.402273525	-0.417486126	-0.524618333	0.499230337
SLC26A2	-0.196055603	-0.248777994	-0.182583037	-0.184059753	-0.21118428	0.02264365	0.000646549	-0.079539326	-0.082728467	-0.087820644	-0.006315783	0.255946449	0.28029948	0.277997098	-0.172168532
PROX1	0.410683325	0.367800314	0.280404367	0.320501884	0.358621726	0.359893118	0.329170033	0.38948525	0.400124667	0.333511048	-0.303113879	-0.342464848	-0.33341008	-0.36059925	0.380893747
ST6GALNAC5	-0.234019754	-0.18526948	-0.142322257	-0.173071229	-0.162724913	-0.142537517	-0.136090917	-0.178478569	-0.185939816	-0.156194412	0.109983317	0.194506773	0.164489504	0.15697699	-0.155587405
DIXDC1	0.067608503	0.173484515	0.287941671	0.231318303	0.22672995	0.320335266	0.285796658	0.253617907	0.238839828	0.285660375	-0.332211504	-0.176889549	-0.098723638	-0.073082087	0.209368234
FYN	0.551650874	0.611700752	0.612158441	0.778396327	0.732392947	0.744974572	0.69473049	0.755039453	0.7667337	0.736570341	-0.711213046	-0.502875653	-0.501122315	-0.587467756	0.635488174
NCAPD2	0.344364813	0.188083786	0.083853003	-0.016267833	0.051411274	0.103239191	0.051272976	0.104106198	0.012364285	-0.030781999	0.031346464	-0.241817013	-0.213149188	-0.12869562	0.198372974
PACRG	0.099537977	0.177619379	0.176658973	0.299060668	0.2616821	0.15015732	0.115197506	0.157193878	0.202130735	0.206160675	-0.151113321	-0.080729573	-0.147404308	-0.214924343	0.135357191
TBPL1	0.143746879	0.107853757	0.008820682	-0.181561509	-0.084833282	-0.363262604	-0.376675119	-0.2322432	-0.317508146	-0.293142336	0.414413695	-0.292111039	-0.123386312	-9.65E-05	-0.050985549
FOSL1	-0.386800197	-0.436561264	-0.423041579	-0.351940924	-0.405159426	-0.179172486	-0.196031912	-0.266443194	-0.227927731	-0.257971983	0.155109736	0.388676923	0.438667327	0.401920617	-0.394703128
RHBDF1	0.061684778	0.004578913	0.009230208	0.108048648	0.08132712	0.202215149	0.230197463	0.182437152	0.170572439	0.16284341	-0.193869554	0.085786724	-0.021702857	-0.096129703	0.104626485
OGFRL1	-0.405981677	-0.383622827	-0.266978599	-0.196793058	-0.267890278	-0.160661986	-0.198933109	-0.271362154	-0.21458634	-0.203483091	0.104103815	0.440915106	0.410073411	0.364453529	-0.358968713
DENND5B	0.623126388	0.654882168	0.577941475	0.664505365	0.678042694	0.608396409	0.610717817	0.679642232	0.624151942	0.628754212	-0.560376477	-0.554792019	-0.632871237	-0.652616087	0.698049595
SLMO2	-0.085860824	-0.145368387	-0.310187382	-0.210201042	-0.20590495	-0.300730797	-0.349410739	-0.227988923	-0.32768372	-0.327458807	0.402377762	0.151052387	0.10365421	0.083866158	-0.174324652
PMEPA1	-0.145286593	-0.174886155	-0.101050216	0.032460701	-0.028633835	0.190950811	0.181882701	0.112834186	0.140653034	0.142617479	-0.225161422	0.223152219	0.208852406	0.126481129	-0.089033096
ZNF177	0.551552233	0.577256492	0.485900212	0.609817739	0.638619545	0.437000213	0.439707059	0.573658709	0.55605139	0.539405575	-0.399274759	-0.460274013	-0.564334785	-0.633669167	0.575763653
HIGD1B	-0.048766402	0.01164389	0.047187291	0.088286851	0.05453492	-0.103169354	-0.074331626	-0.028565023	0.013297092	0.013156996	0.031450448	-0.023918734	0.024076963	-0.026251572	-0.062924701
SLC14A1	0.079789799	0.203218553	0.292336414	0.278512008	0.272389912	0.218052671	0.215707738	0.189480488	0.205169964	0.265841402	-0.243699625	-0.165891888	-0.201756687	-0.211271883	0.219037519
SEPP1	-0.284019166	-0.159877649	-0.009408987	0.004802448	-0.042525218	-0.043337307	-0.040465168	-0.09679329	-0.062804256	-0.015175205	-0.035970905	0.225331409	0.215950019	0.183192209	-0.162917844
QPRT	-0.256711552	-0.270199214	-0.24478837	-0.253255607	-0.276227335	-0.210847617	-0.245940919	-0.290695039	-0.275049133	-0.259437682	0.216580314	0.246068963	0.257890221	0.260147121	-0.263967536
PPP1R1A	0.167396521	0.287560191	0.351755966	0.266925558	0.286480724	0.159303111	0.181255431	0.192304321	0.184596507	0.246521625	-0.198968734	-0.274596428	-0.277052661	-0.26277633	0.247485997
MGST2	-0.746386	-0.671997549	-0.573148767	-0.563255398	-0.618334619	-0.556361362	-0.562300142	-0.637463984	-0.588663423	-0.564611149	0.49700256	0.654041404	0.661189336	0.612225351	-0.667195761
CREM	-0.464328146	-0.455588615	-0.475638389	-0.386231578	-0.421514549	-0.433517604	-0.489874332	-0.454682452	-0.422915307	-0.443644546	0.439209873	0.383752397	0.46596623	0.4110931	-0.46272854
CRYZ	-0.326529234	-0.374426689	-0.485003864	-0.320751272	-0.348829175	-0.369729524	-0.418057826	-0.372973354	-0.352317469	-0.387880188	0.39909642	0.382873837	0.350979448	0.286433881	-0.366107364
ZNF516	0.413071783	0.419315486	0.376765244	0.467777629	0.465853921	0.48486719	0.508308621	0.50806605	0.480968405	0.491510562	-0.46067928	-0.336430538	-0.400068779	-0.367806134	0.47780085
NRCAM	0.126130406	0.210969001	0.266385562	0.486348875	0.393438743	0.447212614	0.417184463	0.416131472	0.517846813	0.48132815	-0.49916187	-0.087097631	-0.103836862	-0.233839157	0.233280256
POLR1D	-0.330203835	-0.422078138	-0.480364316	-0.576985378	-0.540576684	-0.650933842	-0.62719368	-0.592644438	-0.620905031	-0.602373295	0.642527127	0.30352122	0.349972581	0.393312111	-0.493220956
CALHM2	-0.650951157	-0.647443349	-0.545973532	-0.496836634	-0.553532117	-0.415548038	-0.423183959	-0.506903182	-0.445970387	-0.433019852	0.334981428	0.597295968	0.671413953	0.620005407	-0.616369272
KIAA0513	0.213413159	0.432389245	0.577983977	0.57873565	0.541609435	0.534671687	0.565561626	0.511075723	0.564403932	0.605754069	-0.619909779	-0.346997399	-0.353314758	-0.429674154	0.435068666
GSTM2	0.085603829	0.151557217	0.213616223	0.248585903	0.23065869	0.231991303	0.222841423	0.219362554	0.242448293	0.250611996	-0.252579427	-0.082227829	-0.146451674	-0.182108111	0.184533493
ENPEP	-0.068843251	-0.107588368	-0.083408582	0.064269228	-0.00204202	0.116767754	0.112415066	0.075760282	0.093571691	0.083231199	-0.135557965	0.185267615	0.166992111	0.125967428	-0.050549086
KIF14	0.435773906	0.246512602	0.079537648	0.018293806	0.087925274	0.0921459	0.06381618	0.139592454	0.034507638	-0.028421428	0.047766199	-0.259084085	-0.278025066	-0.20881647	0.251781387
SUN1	0.140620281	0.082209959	0.069002339	0.012264237	0.051967859	-0.130747423	-0.049433483	-0.008495717	-0.010940032	-0.00471995	0.07699321	-0.05783451	-0.158198946	-0.124993032	0.042381841
PDGFC	-0.096499007	-0.128585352	-0.155333476	0.004192998	-0.027700333	0.061901998	0.043259679	0.031806483	0.036190906	0.044921437	-0.045504593	0.196865245	0.134096682	0.080679555	-0.039541745
THSD1	0.26510489	0.338183564	0.317162708	0.487810801	0.463521969	0.426943948	0.46213347	0.482486849	0.479868369	0.491983034	-0.43360665	-0.180810443	-0.323771999	-0.420402727	0.404964758
SDS	-0.309916874	-0.277099687	-0.203763389	-0.245452291	-0.273049153	-0.312724891	-0.308132346	-0.331321591	-0.307959604	-0.281559194	0.242033554	0.247021316	0.318302013	0.291459804	-0.355433733
NPDC1	0.442409622	0.518873694	0.477815749	0.642122171	0.593154639	0.495321192	0.503778503	0.583156331	0.605228917	0.586110353	-0.504358592	-0.433343664	-0.481082166	-0.570897891	0.507572422
PTPN6	-0.6704957	-0.607782327	-0.371878374	-0.446269107	-0.527836778	-0.295302021	-0.295081087	-0.459131894	-0.369579203	-0.365207485	0.18581775	0.578263306	0.673575871	0.64751134	-0.603638437
LSM7	0.318651968	0.189315597	-0.023322179	0.008250027	0.063531249	-0.121442117	-0.206358099	0.034160396	-0.075379319	-0.143751271	0.282201556	-0.283046962	-0.211100334	-0.212733464	0.11086974
PLCD1	0.006712189	0.090698874	0.194091467	0.277341225	0.204025699	0.202141059	0.207297384	0.160123059	0.251210503	0.256275989	-0.281229637	0.004648235	-0.0426864	-0.111874213	0.078215857
TRA2A	0.296829082	0.296233849	0.415536819	0.35206897	0.379060263	0.420838693	0.499242885	0.428674769	0.450334541	0.457726795	-0.475786652	-0.170242574	-0.303671462	-0.307261635	0.388116771
PKI55	0.561578193	0.619274998	0.613650809	0.731813071	0.705555539	0.697189436	0.656113506	0.710017686	0.720724686	0.683358585	-0.654512682	-0.511613445	-0.528537873	-0.593807413	0.634083153
FAM168A	0.498784514	0.594088479	0.574420447	0.787899195	0.740990467	0.785293863	0.767345938	0.800777346	0.796710614	0.794832485	-0.765331989	-0.428234364	-0.527267884	-0.618555288	0.674276272
CHPT1	-0.431486454	-0.364474829	-0.335964577	-0.14143391	-0.230421514	-0.154722691	-0.19498456	-0.23193451	-0.159771146	-0.160265519	0.115582711	0.405131292	0.399380146	0.268177142	-0.330571501
BTBD3	0.342127054	0.408025826	0.336474636	0.44123695	0.435021962	0.273945032	0.260913813	0.384984388	0.326000593	0.346795893	-0.244123987	-0.346685759	-0.398189407	-0.428373178	0.385315968
MT1F	-0.104395707	-0.064776051	-0.030498855	0.132332196	0.055008365	0.004662977	-0.017703911	0.021064132	0.089994925	0.075257519	-0.052863134	0.141473582	0.114665338	-0.015413472	-0.107930678
SYNE2	0.27273794	0.228145919	0.211972942	0.200412461	0.232183567	0.387774736	0.341790925	0.320376956	0.276125614	0.248368445	-0.299196912	-0.1477663	-0.234027376	-0.183018568	0.345948857
RGCC	0.226073087	0.347214339	0.41143371	0.446554172	0.43305787	0.245442732	0.284327238	0.324342595	0.347297798	0.382879912	-0.306781668	-0.300743294	-0.28559611	-0.320015482	0.290349711
BCR	0.312384633	0.397112677	0.385861607	0.4411907	0.447875532	0.495670554	0.484493581	0.487712511	0.440955004	0.473890608	-0.457571982	-0.339132101	-0.395083325	-0.384797177	0.468000567
TMEM132A	0.026533303	0.112028631	0.148893232	0.312603305	0.233719912	0.284446605	0.301911329	0.259004377	0.321543525	0.327675606	-0.349314988	-0.008985026	-0.069688511	-0.149755191	0.132923584
MPHOSPH8	0.268420923	0.308039686	0.339833087	0.348417936	0.367824688	0.485312802	0.479939829	0.455129339	0.392679209	0.400840511	-0.441066592	-0.229008375	-0.305743866	-0.306433863	0.43320913
ATRNL1	0.266554284	0.406157715	0.460253664	0.343738395	0.371466393	0.25318584	0.271930414	0.281252292	0.284275145	0.331458541	-0.290041818	-0.446040776	-0.349058328	-0.315721592	0.336963845
SLC1A3	0.237249457	0.337224244	0.401592384	0.634678101	0.543634127	0.516671729	0.516074203	0.53493756	0.617482711	0.589089281	-0.581774827	-0.154859158	-0.243654958	-0.406235632	0.36775401
AGA	-0.355307386	-0.329257839	-0.375362806	-0.263399359	-0.305835208	-0.309577741	-0.376247044	-0.349718904	-0.351319439	-0.349536721	0.354027283	0.350869458	0.333280394	0.273105656	-0.351020095
DNAJB1	-0.362403333	-0.398851381	-0.436427224	-0.272464291	-0.330934169	-0.234183779	-0.277362642	-0.276270203	-0.212307806	-0.258777339	0.216958404	0.404905417	0.443724926	0.34476648	-0.397580015
CDH11	0.036412847	0.010579131	0.106930923	0.221115085	0.172552067	0.374812921	0.341289595	0.269544855	0.302303309	0.297346606	-0.37961127	0.072172635	0.082282861	0.052136274	0.106051184
RTN3	0.515876595	0.640191364	0.607211845	0.694399452	0.669844695	0.63793258	0.581307961	0.654157576	0.641870413	0.617443344	-0.580504715	-0.550496583	-0.56199965	-0.60631792	0.621887316
PTPN11	0.392254813	0.462763852	0.430968428	0.617051369	0.576548147	0.740809938	0.658688585	0.679991626	0.660958934	0.632134337	-0.648059446	-0.349701531	-0.395090489	-0.490679567	0.579351125
SERPINE2	0.357689691	0.40887349	0.374381688	0.474808046	0.441957857	0.34690392	0.340504664	0.441729683	0.40880569	0.406950835	-0.3349117	-0.378724961	-0.364139927	-0.412090661	0.360603408
USP34	0.261288214	0.291848445	0.379439053	0.273497478	0.323932399	0.383725025	0.425759164	0.364091001	0.360690568	0.363700764	-0.378715486	-0.186828043	-0.324732549	-0.289500522	0.394503435
RND2	0.358489164	0.455836665	0.428249886	0.563813317	0.516657692	0.364173594	0.361584998	0.432973118	0.479689501	0.478762551	-0.393653502	-0.429204142	-0.385057974	-0.433043613	0.389082134
CHN1	0.141188334	0.294582282	0.342712727	0.472202251	0.433879938	0.325777074	0.321857786	0.354357505	0.409553034	0.420304948	-0.383312019	-0.191336808	-0.223863319	-0.341992108	0.29104829
IER3IP1	-0.260841324	-0.326215971	-0.387252047	-0.44235097	-0.404846254	-0.577047016	-0.495540585	-0.496494777	-0.49631369	-0.461287282	0.521094737	0.241370777	0.252334418	0.302893288	-0.3690915
NPIPL3	0.217033253	0.208605715	0.277829692	0.210508231	0.250844331	0.389829206	0.402045209	0.347221375	0.318963119	0.313380777	-0.356072716	-0.113482289	-0.251459052	-0.235598378	0.354175017
NEAT1	-0.328916158	-0.309240054	-0.230823853	-0.276466368	-0.275853849	-0.044940417	-0.034949331	-0.169802364	-0.13299872	-0.141548975	0.034168994	0.355104301	0.286331449	0.278869905	-0.197062389
VASH1	0.441040485	0.471408549	0.537974552	0.617521718	0.58358885	0.640635633	0.665537193	0.636590336	0.662957847	0.63960636	-0.671612402	-0.313195749	-0.38832665	-0.420761193	0.528099166
ITPR2	-0.016966032	0.025010713	0.091203904	0.278711244	0.197297769	0.405070352	0.354930538	0.292445697	0.345324312	0.316437861	-0.381112265	0.10724902	0.030830827	-0.095723064	0.139370703
FBN1	-0.506756914	-0.621852199	-0.507537063	-0.565171641	-0.568350911	-0.306190428	-0.332112091	-0.457639825	-0.463454688	-0.438098663	0.312372801	0.576948026	0.606592394	0.643801863	-0.515987562
HRSP12	0.144863556	0.224148059	0.152102763	0.24237081	0.234843659	0.083044381	0.032452209	0.131611784	0.128471839	0.138382486	-0.040573801	-0.25409294	-0.225281927	-0.277064436	0.185192744
ANKRD36	0.545731518	0.527823892	0.522239964	0.419989729	0.475690281	0.284927092	0.315957341	0.416791248	0.375118464	0.382838559	-0.262530609	-0.527781662	-0.529382425	-0.481686985	0.459894513
FAM184A	0.207750444	0.264624873	0.296314267	0.328565084	0.338394977	0.378603731	0.354059699	0.345606057	0.352591959	0.348571594	-0.361190746	-0.152331762	-0.24016875	-0.27527588	0.307993886
NMD3	-0.163623293	-0.250228555	-0.448625017	-0.340583881	-0.325391636	-0.297989242	-0.465322605	-0.330136353	-0.388400279	-0.455185068	0.483496118	0.161357057	0.238580675	0.219211363	-0.235895704
SOGA2	0.249501529	0.220565581	0.191673677	0.176838064	0.185682536	0.287488529	0.293637278	0.272166628	0.262789551	0.237638003	-0.266370173	-0.17675055	-0.205515379	-0.207481946	0.241441172
TAGLN2	-0.544048621	-0.653215873	-0.685688268	-0.573773172	-0.628746813	-0.478392839	-0.522834733	-0.556379611	-0.520137933	-0.571688027	0.490530242	0.673221251	0.652825663	0.56195964	-0.645637421
RPS6KA2	0.049375906	0.155104235	0.284956861	0.359582108	0.299397441	0.497275052	0.496057303	0.403360096	0.440610371	0.462398435	-0.552862007	-0.095986136	-0.0831411	-0.148720245	0.23098953
DHFR	0.545244087	0.418325467	0.24568485	0.286213439	0.319351114	0.210126569	0.141510575	0.299683888	0.227426993	0.151665801	-0.058984797	-0.41739588	-0.39821537	-0.387180461	0.373155763
EPS8L2	-0.408782272	-0.406087177	-0.313184593	-0.401213796	-0.414701988	-0.284029175	-0.250866622	-0.358340503	-0.348876565	-0.32718228	0.254964242	0.42750205	0.362736109	0.369838624	-0.389184831
TPM1	-0.353063383	-0.432654024	-0.42867529	-0.469310119	-0.45819268	-0.278342899	-0.366339107	-0.395267794	-0.425862396	-0.419757286	0.358334628	0.308832436	0.435196227	0.465986783	-0.395362235
SETD5	0.661102991	0.634935283	0.619874198	0.597648241	0.645548662	0.725028624	0.720232279	0.72906257	0.698023833	0.665169981	-0.655476614	-0.553472926	-0.622986913	-0.594306891	0.735549937
FGR	-0.483476714	-0.407910067	-0.194753192	-0.218705229	-0.300591599	-0.130808856	-0.095353536	-0.25309889	-0.161261334	-0.13987599	-0.007097085	0.423906782	0.490725212	0.442615025	-0.405391558
STIP1	0.046168436	-0.03866933	-0.232854232	-0.171650549	-0.130895287	-0.020525615	-0.151390119	-0.085801616	-0.155371964	-0.19726266	0.1982259	-0.019510021	0.023290481	0.037399549	0.00311851
GSTM1	0.024260168	0.081082551	0.130240557	0.170666176	0.149323392	0.15364512	0.140063711	0.138843391	0.159570889	0.163155683	-0.172952489	-0.022177638	-0.079217796	-0.117305808	0.109605685
TMEM50B	-0.405543969	-0.419966343	-0.511545348	-0.363255759	-0.399950999	-0.462959768	-0.5635222	-0.461700973	-0.437576668	-0.482123142	0.521503255	0.348792964	0.408967195	0.314350694	-0.450455516
CCNG2	0.20877175	0.18926184	0.085263707	0.003119878	0.065746171	0.007987173	-0.049071218	0.037230935	-0.041671522	-0.050908345	0.089506309	-0.266247054	-0.172119423	-0.113916791	0.158062293
HOXD11	0.193285889	0.134307277	0.081965104	0.089393672	0.101256912	0.03294538	0.051490875	0.091699964	0.059522621	0.062586653	-0.028257893	-0.111255338	-0.130686298	-0.144036037	0.106185978
MCM6	0.234016212	0.031794369	-0.113025532	-0.166719914	-0.110443113	-0.165422944	-0.193370287	-0.110443126	-0.19423527	-0.250783442	0.26943372	-0.042454258	-0.070380624	0.013269083	0.01878248
FKBP1A	-0.205798851	-0.276774809	-0.439872436	-0.289433417	-0.307309048	-0.213935022	-0.345967448	-0.243652368	-0.303285758	-0.357652637	0.342682481	0.178520583	0.291313712	0.262091894	-0.2546065
ADAM10	-0.327489952	-0.390495162	-0.484439007	-0.371447258	-0.395271401	-0.129928563	-0.249302514	-0.25467899	-0.307509322	-0.357769762	0.258387035	0.354279818	0.390302266	0.372070931	-0.285333949
GOLGA8H	-0.218518274	-0.136395043	0.049661753	-0.001314014	-0.010879672	0.082223569	0.166530436	0.015164673	0.077411833	0.122440157	-0.191676618	0.277106608	0.104408319	0.075578336	-0.037934882
SPINT2	-0.59236714	-0.558724539	-0.457273377	-0.653997531	-0.635494459	-0.545123512	-0.520219761	-0.637319574	-0.636803951	-0.593285573	0.503876544	0.477279642	0.52244492	0.588572524	-0.57831267
SASH1	0.248230672	0.372969781	0.495402375	0.590205103	0.552990811	0.65167587	0.652046089	0.592733762	0.611760721	0.638299256	-0.690643117	-0.233070884	-0.31375077	-0.390371652	0.462958392
FADS1	0.437890133	0.439732945	0.385006749	0.394462596	0.402830857	0.399646044	0.337078421	0.401894733	0.387146283	0.337435276	-0.315237425	-0.405692726	-0.414692016	-0.388950132	0.43241332
KIF13B	-0.024675743	0.077223502	0.168874365	0.332214513	0.25708542	0.520270538	0.510669951	0.394009896	0.445047659	0.455813196	-0.557436738	0.055013417	-0.008669416	-0.113085186	0.205951769
LIMA1	0.363463118	0.259737439	0.106334058	0.195031474	0.204546745	0.158951723	0.121497626	0.24146922	0.185914034	0.121501912	-0.052523974	-0.280512697	-0.23042355	-0.242192101	0.235485273
CCNB1IP1	0.243211886	0.18013687	-0.006434684	-0.030932021	0.05192204	-0.201852309	-0.186559124	-0.032992442	-0.112809811	-0.106932683	0.253373044	-0.273159792	-0.28226924	-0.213292675	0.146690359
GBAS	0.062059693	0.075682615	-0.016676077	0.138432438	0.118273449	-0.074189664	-0.091362589	0.020125149	0.012027727	0.002865493	0.101303455	0.006942898	-0.099417705	-0.171013034	0.057545503
OPN3	-0.435449991	-0.495402725	-0.488312059	-0.532980526	-0.548193145	-0.459194734	-0.471595027	-0.50134117	-0.510097081	-0.529408355	0.440456534	0.428156639	0.472636445	0.462966428	-0.486438254
AUTS2	0.26165074	0.280433473	0.3680025	0.411367211	0.413048285	0.502874408	0.484125311	0.440119484	0.470915699	0.479291122	-0.51352235	-0.14636827	-0.239292838	-0.261948808	0.380823549
EFEMP2	-0.280521537	-0.323598688	-0.246747148	-0.015350208	-0.127532074	0.03339906	0.036038419	-0.040928476	0.041745906	0.019720848	-0.113178589	0.467872856	0.367177522	0.228468117	-0.25728599
CPM	-0.2995991	-0.238590572	-0.103641369	-0.156350354	-0.217312567	-0.093267905	-0.11142191	-0.202393881	-0.159383424	-0.149433496	0.054569546	0.209287591	0.315842458	0.287058297	-0.249736803
NEK2	0.21531161	0.024827322	-0.202891718	-0.282597457	-0.205332887	-0.34798875	-0.382896575	-0.240689119	-0.352389034	-0.414767982	0.47925041	-0.127993258	-0.095630986	-0.012960455	-0.053272611
CKB	0.59357668	0.69482768	0.630293601	0.773254138	0.754476379	0.558158842	0.576090906	0.684750221	0.70950777	0.683449849	-0.569719932	-0.570188293	-0.654485695	-0.733923688	0.662150912
WARS	-0.392695804	-0.417416264	-0.342425912	-0.281265803	-0.338241439	-0.135057746	-0.169584746	-0.254191703	-0.204991919	-0.241227341	0.128628781	0.492958737	0.445806395	0.387466337	-0.352872472
HOMER1	0.268775331	0.291358724	0.209267001	0.29404294	0.300202995	0.177711281	0.240335615	0.294444707	0.263460595	0.270106343	-0.195746543	-0.22400143	-0.308222953	-0.372555403	0.290317834
ASNS	0.187890039	0.14243332	0.040927824	-0.041270986	0.026598041	-0.172258009	-0.168509111	-0.051587855	-0.083276059	-0.086678042	0.196225975	-0.211237482	-0.184275486	-0.153535365	0.078268152
KCNMB4	0.041237543	0.164285826	0.237991662	0.269482294	0.21825732	0.190097578	0.23570504	0.20463812	0.247508414	0.276108185	-0.28740252	-0.145113278	-0.09560157	-0.137041324	0.120781277
ZNF274	0.292464335	0.269535379	0.2383772	0.176730851	0.214071551	0.167999183	0.171587132	0.190570408	0.191177698	0.181511076	-0.15515027	-0.286912743	-0.259133827	-0.201737443	0.248445965
CNN3	0.082075388	0.06132368	0.009970132	0.249375282	0.187651656	0.179149035	0.100858252	0.175113523	0.195778182	0.161887619	-0.150481582	0.057328078	0.004565171	-0.075252855	0.069903561
TRIM24	0.551089187	0.472292057	0.378200528	0.47629458	0.468936291	0.371838317	0.421453803	0.485711853	0.465658427	0.4256048	-0.35554693	-0.378723635	-0.468650503	-0.478364	0.477141876
PON2	0.074172383	0.152408648	0.14829591	0.349552104	0.289809898	0.226487618	0.174968995	0.215384708	0.261643859	0.24922764	-0.208488468	-0.025219724	-0.120545908	-0.257896054	0.184666654
PDE9A	0.512808713	0.531506824	0.51266632	0.537639718	0.556918625	0.473942937	0.46307768	0.520684122	0.491684227	0.485954589	-0.438831379	-0.417666864	-0.520343482	-0.532156353	0.549868449
FUCA1	-0.689890542	-0.651363625	-0.49135934	-0.531231491	-0.596285879	-0.401327912	-0.423687729	-0.562853433	-0.497662624	-0.470308964	0.333827813	0.618283422	0.690752486	0.676356284	-0.645810192
TMEM2	-0.326663419	-0.404831141	-0.326962872	-0.342407169	-0.362185555	-0.052928939	-0.074558497	-0.210610074	-0.232249999	-0.218570303	0.065329144	0.428957175	0.41342305	0.421566787	-0.287765379
NLGN4X	0.4758353	0.522083885	0.505418312	0.706619974	0.649973885	0.612362293	0.609616597	0.665269901	0.70679238	0.67084778	-0.629162725	-0.36666058	-0.429517356	-0.521997633	0.531138676
COCH	0.019080587	-0.044839497	-0.1138088	-0.219828852	-0.163229024	-0.265470336	-0.244245777	-0.212390259	-0.25339644	-0.250896606	0.295384632	-0.011741667	0.003005465	0.062368073	-0.109199439
ZDHHC14	0.17797292	0.301127201	0.419274376	0.481357345	0.418910912	0.41446442	0.451963387	0.404342774	0.464789716	0.483180218	-0.50388364	-0.200527383	-0.218454624	-0.301877685	0.272619216
S100A6	-0.53310858	-0.548726539	-0.546479074	-0.495011769	-0.553842344	-0.530676605	-0.526611573	-0.543695933	-0.477975895	-0.504740157	0.471331023	0.498916504	0.549935614	0.500951207	-0.601012166
RAPGEF2	0.471547757	0.545175833	0.648224562	0.600596205	0.616173422	0.61475568	0.665005708	0.640218597	0.636261769	0.66260764	-0.63493289	-0.459860783	-0.49702253	-0.508524655	0.583872672
SCO2	-0.438015806	-0.486656271	-0.52106677	-0.570428905	-0.569395401	-0.705608528	-0.656892819	-0.624143267	-0.61833694	-0.606329253	0.642308717	0.345349926	0.439625073	0.467725517	-0.591195988
MCL1	-0.409549737	-0.422013382	-0.330114341	-0.346079125	-0.374778526	-0.320153001	-0.205711934	-0.340607815	-0.283701821	-0.248965925	0.18684792	0.427149223	0.384882116	0.401631597	-0.379217861
ALDH4A1	0.19896051	0.300205189	0.362585548	0.488507784	0.411477054	0.424042939	0.395780839	0.399893755	0.430234451	0.434446159	-0.436881648	-0.173196292	-0.235125761	-0.316356987	0.294523056
ATP2B1	-0.177095849	-0.156737678	-0.155411052	-0.071791286	-0.106648807	-0.069993548	-0.044490894	-0.069708979	-0.085218707	-0.058915735	0.051766469	0.216106137	0.146626712	0.101715319	-0.12325244
C1orf95	0.282329477	0.3838462	0.500745602	0.415327185	0.412569817	0.34563395	0.404608503	0.37019653	0.407243673	0.44016036	-0.425141137	-0.325414224	-0.346418296	-0.368866487	0.355420119
GYS1	0.007913197	-0.022103842	-0.00445676	0.171801546	0.089317693	0.270453424	0.271535077	0.216025503	0.260279401	0.248494243	-0.312262077	0.086255061	0.062991934	-0.018770566	0.030984794
STAT1	-0.273655885	-0.334262137	-0.273186814	-0.259408565	-0.272133823	-0.147147225	-0.172240444	-0.2337569	-0.2067089	-0.251902283	0.158896001	0.471931344	0.327673851	0.284654902	-0.269239184
IGFLR1	-0.405345626	-0.396469989	-0.352756982	-0.319735244	-0.368241323	-0.441342648	-0.435679473	-0.424935534	-0.372780064	-0.380103098	0.372779441	0.384879319	0.423100226	0.396213058	-0.471863635
DAAM1	0.108153221	0.143429496	0.244944614	0.223719404	0.220181382	0.315742762	0.311389919	0.242399442	0.253269644	0.28791758	-0.329229399	-0.001339168	-0.13103986	-0.117276116	0.213682064
FBP1	-0.663126366	-0.639454551	-0.492945428	-0.596226841	-0.636950806	-0.444456399	-0.461165199	-0.592661774	-0.543873264	-0.529412852	0.398119461	0.572274593	0.666551337	0.669251329	-0.657619917
LOC100170939	0.438753617	0.495137566	0.546994074	0.521482317	0.531262055	0.472152058	0.556372384	0.529179565	0.573001387	0.567370481	-0.534132607	-0.397535334	-0.481291909	-0.475637959	0.505693039
PCDH12	-0.110397401	-0.118254334	-0.031680616	0.020751776	-0.033042271	0.037660414	0.069019434	0.010276179	0.062983557	0.055345801	-0.107444707	0.147395052	0.174241037	0.151739459	-0.108946311
PCK2	-0.587181841	-0.606171634	-0.53646218	-0.609580977	-0.633428938	-0.548848384	-0.536035919	-0.623625942	-0.573463414	-0.571762843	0.487362892	0.56233461	0.582759256	0.599052085	-0.630429863
ST3GAL6	0.055119559	0.090224155	0.058114898	0.036630353	0.047207743	-0.084082657	-0.115537285	-0.038213883	-0.0483458	-0.046160749	0.108620751	-0.172527714	-0.05985723	-0.062043208	0.03287553
FEN1	0.305781309	0.133830314	-0.048792296	-0.072648091	-0.009889641	0.045932241	-0.028041929	0.061692541	-0.032130406	-0.116969809	0.121316898	-0.168419793	-0.153372457	-0.100048753	0.161832436
SPEN	0.551459281	0.581031561	0.653165538	0.630951756	0.657821623	0.782061388	0.807105343	0.749618447	0.740948556	0.732519156	-0.770184081	-0.448070878	-0.556055529	-0.546419861	0.705283233
ADD3	0.117434186	0.240968587	0.353467326	0.305509546	0.29936906	0.19073701	0.207237432	0.199081863	0.225061895	0.256832233	-0.234449704	-0.18550653	-0.21159318	-0.20820144	0.198383758
AP1S1	-0.099032338	-0.136845288	-0.287562079	-0.226560814	-0.229977397	-0.403258241	-0.476410275	-0.31718921	-0.308876979	-0.365784133	0.470183183	-0.00345216	0.132653904	0.078100742	-0.246136527
ADCY7	-0.359205986	-0.269974728	-0.047697604	-0.14447756	-0.197137569	0.003239051	0.024748408	-0.144239361	-0.10272787	-0.056381762	-0.075719064	0.299365571	0.334434226	0.371020735	-0.234382537
TSC22D4	0.401573702	0.522521175	0.523138082	0.69026236	0.625209721	0.450612373	0.461592988	0.545807484	0.58554603	0.58178587	-0.48777337	-0.421205027	-0.468332166	-0.559820992	0.476584476
PAPSS2	-0.357522826	-0.366987317	-0.250185449	-0.335479166	-0.352686028	-0.193156229	-0.160544646	-0.292595164	-0.30257435	-0.241668737	0.151274568	0.315933055	0.363469399	0.414148434	-0.311808234
MPDZ	0.52280516	0.556405125	0.590114482	0.647811129	0.645691877	0.654597156	0.645230212	0.65449247	0.649659297	0.647426581	-0.631418888	-0.409134814	-0.504573816	-0.521858886	0.596144741
MAN1A1	-0.679859767	-0.663868129	-0.527475823	-0.567760567	-0.623567799	-0.406744898	-0.447214867	-0.568886449	-0.532669246	-0.52020725	0.371903928	0.613498853	0.699713041	0.716699841	-0.645303827
NCF4	-0.643361099	-0.614558704	-0.444275209	-0.455343569	-0.531745956	-0.380534808	-0.400297778	-0.513285804	-0.423984817	-0.425045324	0.287766282	0.579697696	0.700226934	0.684370186	-0.636553208
TIE1	0.081908044	0.158833863	0.217290196	0.332442982	0.29289517	0.342201612	0.361243734	0.334513965	0.323271348	0.356963059	-0.370984757	-0.043795738	-0.133383551	-0.175920848	0.240587656
CBX7	-0.119834918	0.086217993	0.293729054	0.199055458	0.189840188	0.293460948	0.350111924	0.206990524	0.262820184	0.333210413	-0.399596166	-0.041958541	-0.051858088	-0.062733797	0.138034925
DLEU1	0.090276378	0.043203577	-0.146322837	-0.09682962	-0.060037194	-0.345739202	-0.329609801	-0.180368547	-0.230999807	-0.232074076	0.392298077	-0.120538034	-0.122520611	-0.108319661	-0.034074295
MBNL2	-0.038750213	0.038723609	0.091384506	0.172932879	0.128696473	0.281257695	0.174129515	0.189838187	0.161474771	0.162072663	-0.201165985	0.00466029	0.001294303	-0.070958117	0.108801938
ACLY	0.188527168	0.084879641	-0.112595535	0.004823875	0.009818614	0.14322289	0.00354835	0.109097185	0.043933245	-0.051931737	0.048947277	-0.129846384	-0.06065623	-0.089981095	0.122236554
TP53TG1	-0.300900453	-0.289645053	-0.285549196	-0.22892471	-0.262948824	-0.380351867	-0.405163099	-0.373547332	-0.319475674	-0.30162514	0.3496444	0.23302936	0.275368445	0.2480433	-0.359854932
ARHGDIB	-0.414313981	-0.368419712	-0.172749604	-0.136906095	-0.22805869	-0.085155444	-0.122754449	-0.206850731	-0.113147963	-0.131896699	0.007548224	0.408134891	0.493651208	0.429623094	-0.382999761
GMNN	0.207475787	0.102328043	-0.088413293	-0.091645638	-0.031360005	-0.294787863	-0.31638456	-0.163734318	-0.222282669	-0.24093564	0.376769633	-0.177436967	-0.159164805	-0.121886871	0.03136515
RGS7	0.33061741	0.489246558	0.50741046	0.48736198	0.485915779	0.274720789	0.314236575	0.370351437	0.375852988	0.406568529	-0.322421257	-0.416257924	-0.473257086	-0.520852597	0.411435823
ZNF767	0.299260866	0.335335179	0.411205607	0.366138665	0.402704553	0.380670044	0.451893597	0.40385462	0.433509745	0.440423078	-0.42320733	-0.205502078	-0.369937793	-0.382375595	0.429691738
PNP	-0.388782945	-0.415606107	-0.490217261	-0.431318872	-0.447985713	-0.494641759	-0.523939662	-0.497889339	-0.473054187	-0.50195178	0.512691391	0.3757735	0.405311578	0.370499166	-0.453144853
GCA	-0.349985099	-0.304661251	-0.222886183	-0.203076298	-0.257051868	-0.230645183	-0.258658637	-0.287611721	-0.248341768	-0.253713523	0.198001217	0.357742205	0.359883742	0.335296504	-0.358541581
AMMECR1	0.012162039	-0.166179823	-0.20592119	-0.349001456	-0.27727086	-0.149039008	-0.140811886	-0.174391114	-0.274653909	-0.268142726	0.213872412	0.093329766	0.101649496	0.207506232	-0.095613829
MT1E	-0.312305574	-0.267880519	-0.189225595	-0.038883449	-0.120174427	-0.094215929	-0.104672878	-0.126639162	-0.036895539	-0.047383834	0.025321846	0.33445266	0.303637546	0.162475382	-0.268264988
MEG3	0.284335041	0.334360967	0.463440947	0.328662235	0.351708856	0.33050754	0.396372308	0.347758055	0.379065494	0.397683805	-0.393295866	-0.269643832	-0.325183058	-0.310969656	0.344322095
VWA1	-0.082217902	-0.078586254	-0.004553688	0.081685247	-0.001566502	0.085341935	0.09182558	0.067975748	0.116514846	0.082307041	-0.137217324	0.10803379	0.142830115	0.072579957	-0.099647815
RHOBTB3	0.438247806	0.505374507	0.486806659	0.668414593	0.622688776	0.668277004	0.581341895	0.6508998	0.663598293	0.63262475	-0.605718576	-0.412367541	-0.415143539	-0.518409641	0.558928853
TMCC1	0.550647141	0.537942156	0.496709041	0.458584999	0.488483853	0.531555443	0.509017848	0.53681664	0.482459645	0.468463352	-0.447480444	-0.533781608	-0.483418976	-0.43438171	0.544368941
TAPBPL	-0.583059386	-0.561102598	-0.505141457	-0.381905575	-0.444551757	-0.32375201	-0.347648285	-0.430783326	-0.369497653	-0.355252804	0.292037342	0.615755552	0.558811147	0.476157463	-0.507751725
SHC1	-0.54042586	-0.622488938	-0.57345398	-0.51444111	-0.561033528	-0.216285983	-0.266558825	-0.387286431	-0.368756541	-0.388061287	0.221688736	0.591204763	0.613659568	0.613975305	-0.499416071
NEFH	0.089677521	0.224670227	0.336683335	0.229042786	0.229320237	0.151432364	0.201954767	0.180245478	0.18708101	0.235483907	-0.231637529	-0.224881998	-0.196734835	-0.210450925	0.17648277
GPD1L	0.003392685	0.088404489	0.101218959	0.153756273	0.140033274	0.12449273	0.110609584	0.128256946	0.122131258	0.120880108	-0.112256481	-0.070508701	-0.086482952	-0.148895704	0.131578243
FAH	-0.694936934	-0.665742079	-0.564689495	-0.505434797	-0.588346632	-0.388433323	-0.429898301	-0.527723786	-0.46828368	-0.458007432	0.347401937	0.631433437	0.683060523	0.612868384	-0.632571036
CALD1	-0.024631854	-0.094012846	0.009183739	0.070691088	0.043829104	0.249852891	0.204844599	0.149980466	0.182537337	0.169304697	-0.233170573	0.176477747	0.12584161	0.086269918	0.031715448
SESN1	-0.15148403	-0.011114091	0.073162101	0.118668233	0.088225935	0.028612226	0.010970036	0.008098697	0.036893651	0.079663619	-0.080712565	0.033305028	0.047849125	0.0139679	-0.009394587
CGRRF1	-0.034474011	0.006383289	-0.134963825	-0.042231511	-0.040698287	-0.359926783	-0.38262509	-0.212405805	-0.220415333	-0.209100473	0.368540617	-0.076733534	-0.02024936	-0.054733538	-0.119306672
CLIP3	0.60680147	0.70923169	0.724402532	0.851661647	0.820280477	0.738401365	0.748385773	0.811913098	0.843937548	0.835763295	-0.770743068	-0.606461875	-0.619394551	-0.698523903	0.701397866
NRAS	-0.149009706	-0.23454873	-0.381632029	-0.336160574	-0.340931126	-0.495837492	-0.56483885	-0.41772987	-0.445397467	-0.493524468	0.542024295	0.130921427	0.228480543	0.240715486	-0.342199421
RBM5	0.365708062	0.335004734	0.319172714	0.301218095	0.35211452	0.458024577	0.393602791	0.415970184	0.392893626	0.334705697	-0.340616979	-0.282849372	-0.32976426	-0.339505245	0.447443109
DHCR7	-0.023548582	-0.026339117	-0.156309458	-0.04008702	-0.054948426	-0.014876156	-0.041977678	-0.008089348	-0.05110156	-0.05718772	0.085799583	0.033444564	-0.012004477	-0.034217018	0.001000338
GRAMD1B	0.150037478	0.341023761	0.426492995	0.397828139	0.400433781	0.342290648	0.398275287	0.35673424	0.37998838	0.449054942	-0.423843831	-0.279705826	-0.335428182	-0.365428571	0.358199859
KLRC3	0.554514059	0.546155893	0.455826039	0.329001996	0.384308817	0.147623169	0.155635164	0.280432208	0.222940865	0.220025009	-0.089844653	-0.678938214	-0.529234614	-0.439915198	0.413994359
WDR1	-0.315776564	-0.402972958	-0.511084838	-0.346497532	-0.388452867	-0.114434286	-0.253877603	-0.260300218	-0.282597482	-0.337919397	0.24527918	0.384933168	0.431557494	0.382038391	-0.323383969
EMCN	-0.093239775	-0.044426935	-0.049383369	0.031312967	0.012700604	0.03557704	-0.033192535	-0.003764387	-0.045233948	-0.015197565	0.027763845	0.031861871	0.066413061	0.035730864	-0.007750209
CENPM	0.232328339	0.04354252	-0.1334626	-0.195631934	-0.132403549	-0.30586537	-0.288835452	-0.179943251	-0.243577942	-0.295130524	0.372412025	-0.115628043	-0.097834788	-0.029958652	-0.035177205
LYVE1	-0.463595214	-0.439554555	-0.309855321	-0.312864882	-0.371128912	-0.201669972	-0.226839789	-0.337317967	-0.256226261	-0.23520471	0.138897821	0.372208772	0.506973925	0.501332754	-0.425337091
CD46	-0.490299619	-0.543437128	-0.594168358	-0.628553745	-0.605695281	-0.42308941	-0.526878834	-0.55753117	-0.588893791	-0.609787157	0.538663991	0.455551046	0.494146717	0.500222946	-0.463436124
DNAJB9	-0.181755414	-0.157283601	-0.226423472	-0.113603127	-0.139687482	-0.332020517	-0.341486864	-0.251340311	-0.2609705	-0.218285909	0.310951849	0.137153669	0.14682497	0.122852088	-0.228337764
FAM114A1	-0.550097008	-0.63428602	-0.526591447	-0.538000074	-0.578196494	-0.33168123	-0.345127187	-0.480353805	-0.436152615	-0.425901045	0.29047093	0.614981641	0.64427141	0.636503673	-0.580994926
NASP	0.604203119	0.509523569	0.454998155	0.365855194	0.439015936	0.503874148	0.458278537	0.513256369	0.438699162	0.367931963	-0.374996335	-0.44625751	-0.505708018	-0.44328394	0.580554448
PLOD1	-0.186765985	-0.281488488	-0.273877114	-0.17025617	-0.22981332	-0.011331818	-0.045518405	-0.097268843	-0.048890731	-0.094523573	-0.010668695	0.256547903	0.317507664	0.280019629	-0.240911651
MCM4	0.354677881	0.17733584	-0.032719157	-0.013704672	0.033541684	0.02054696	-0.053647697	0.075120594	-0.040123556	-0.126142874	0.153703306	-0.174665892	-0.21041698	-0.16287501	0.182619695
SELT	-0.319898025	-0.344358488	-0.474711958	-0.402446119	-0.413200907	-0.508248775	-0.634146701	-0.503259224	-0.498916884	-0.56725502	0.622358831	0.230471333	0.362884476	0.305520748	-0.429347651
CBR3	-0.178529333	-0.21866732	-0.27222531	-0.256219954	-0.259799931	-0.413547084	-0.415518383	-0.336542824	-0.326151866	-0.35179228	0.4001694	0.17548936	0.214153201	0.20197589	-0.308758188
NMI	-0.620511356	-0.683241002	-0.643594502	-0.552615949	-0.605782956	-0.470555118	-0.519289757	-0.565133421	-0.531566039	-0.573062413	0.472255205	0.741501624	0.671860983	0.597153851	-0.633546283
KCTD13	0.397273121	0.468982566	0.395172686	0.471109824	0.482322542	0.344379274	0.375176167	0.444680543	0.442574348	0.461438829	-0.383534315	-0.441878967	-0.455588916	-0.492548618	0.447616749
RRAGD	0.384203019	0.448156728	0.477291997	0.516751212	0.500867306	0.424509086	0.412284576	0.448413244	0.476754102	0.477759194	-0.447297093	-0.391286443	-0.376831495	-0.380889321	0.411254466
RWDD2A	0.081604981	0.110934283	-0.026139074	-0.055661974	0.000793447	-0.309524036	-0.335877251	-0.161408874	-0.212458218	-0.211239191	0.359043302	-0.21069829	-0.126671822	-0.098186242	-0.015061678
PTPRE	-0.003599561	0.077837909	0.174417603	0.296873111	0.212637352	0.34491346	0.349360434	0.292644672	0.354648068	0.336520716	-0.395614575	-0.012408972	0.024299536	-0.05043782	0.104259069
MSMO1	-0.045501398	-0.033376966	-0.143112713	-0.06957048	-0.071258246	-0.232158813	-0.235270847	-0.150740155	-0.199798917	-0.182817455	0.267187037	0.012255723	-0.022998805	-0.037618575	-0.088928204
EFNA1	-0.314517465	-0.337526898	-0.335991736	-0.443316494	-0.436451424	-0.481609655	-0.407630226	-0.449886051	-0.438915217	-0.431018064	0.419163131	0.243160218	0.314815231	0.386086332	-0.414409368
BID	0.132267586	0.110541952	0.040072996	-0.00600738	0.0259606	-0.195015105	-0.151444009	-0.073601155	-0.092766155	-0.082065912	0.192773579	-0.192565708	-0.116989625	-0.062574596	0.015054275
METRN	0.407259367	0.456406896	0.395134824	0.581927377	0.516305412	0.380259488	0.37214004	0.47775913	0.499026616	0.470033714	-0.380398891	-0.380786489	-0.373651872	-0.472891872	0.389046218
DHRS9	-0.153350916	-0.011568624	0.101328029	-0.052078942	-0.037886582	-0.182448401	-0.134234609	-0.154303214	-0.138322982	-0.09432658	0.113493152	-0.018730346	0.008114473	0.022828548	-0.081910178
SSX2IP	-0.022043337	-0.000298248	-0.034315133	0.010639744	0.007593536	-0.055901048	-0.050638921	-0.031212737	-0.001729965	-0.00805251	0.004648446	0.017664335	0.010585091	-0.027867207	-0.028417375
JUN	-0.040903459	-0.030005587	0.039107272	0.179660042	0.118361689	0.261989064	0.272629169	0.213806186	0.288728836	0.271683632	-0.323818593	0.121524405	0.10308508	0.025760397	0.032402369
ALDH7A1	0.101652113	0.099591307	0.056746649	0.264258633	0.211008771	0.27335252	0.192434653	0.236950668	0.24835602	0.211017774	-0.207820352	0.033779036	-0.077471908	-0.225675652	0.166343804
DNAJB5	0.613612521	0.596981492	0.523937297	0.544859625	0.550020485	0.42455023	0.400342274	0.509941473	0.507029437	0.46403959	-0.383631606	-0.591781887	-0.538100855	-0.539964483	0.516428279
HMHA1	-0.620737372	-0.538260792	-0.282135125	-0.349280615	-0.42783562	-0.182196278	-0.137818994	-0.353923227	-0.25360073	-0.222264028	0.045964189	0.547947076	0.594845564	0.582726985	-0.499211686
VAMP3	-0.345466484	-0.305705432	-0.294957678	-0.174199299	-0.230688556	-0.037473748	-0.187800124	-0.204698101	-0.157177165	-0.201961705	0.12248639	0.306737475	0.384170577	0.290019043	-0.263202655
TEX30	0.085059493	-0.016530382	-0.191764734	-0.288396673	-0.20501877	-0.446748011	-0.466424205	-0.310598908	-0.385177217	-0.408584874	0.526945217	-0.143466069	-0.053505386	0.032889579	-0.118154788
C16orf45	0.543067881	0.63272091	0.561895709	0.720108751	0.688571161	0.527900094	0.527740143	0.644981758	0.679933603	0.645541631	-0.528778108	-0.567184228	-0.5619436	-0.650166736	0.582480533
PECAM1	-0.321189781	-0.285158031	-0.132720448	-0.064144166	-0.137440908	0.003736881	-0.000913471	-0.09405856	-0.039760853	-0.038926069	-0.069105058	0.364695812	0.372167138	0.323152974	-0.251194252
PAIP2B	0.172430076	0.339444045	0.444078484	0.253341325	0.275352937	0.199508252	0.222281329	0.202414513	0.19188984	0.243101718	-0.233960014	-0.38115776	-0.312262957	-0.258960662	0.260494128
WEE1	0.044662571	-0.084116977	-0.275317648	-0.041705684	-0.06272945	0.031120308	-0.054090372	0.02964172	-0.005715642	-0.094945955	0.076088613	0.15338931	0.080607858	0.004463952	-0.014587384
ANKFY1	0.166353028	0.213187898	0.144515259	0.347990037	0.308914194	0.495747284	0.358394418	0.379058586	0.360751628	0.313133079	-0.349783589	-0.104442435	-0.157312846	-0.256914808	0.339661629
DARC	-0.234723463	-0.18580253	-0.010643672	-0.161000416	-0.183184745	-0.071123559	-0.054309056	-0.173195455	-0.128236871	-0.0920887	0.014320442	0.14832548	0.251927884	0.301634019	-0.224098674
MSX1	0.175166501	0.200020053	0.230134678	0.409912056	0.353445233	0.305257422	0.314021951	0.335583019	0.378923638	0.392967753	-0.354670659	-0.07923548	-0.146394443	-0.217202973	0.219554366
SMS	-0.168601023	-0.297921477	-0.422308327	-0.312558977	-0.341730288	-0.210212599	-0.30851401	-0.250371142	-0.293966247	-0.353179265	0.304958381	0.276112756	0.31164687	0.278805585	-0.294574986
CAAP1	0.009871314	-0.050223139	-0.158632167	-0.119884788	-0.111619401	-0.194362927	-0.218052733	-0.136117127	-0.196268728	-0.201799166	0.237952351	0.028684401	0.010205232	0.034942878	-0.087231735
[truncated: 3,002 more rows]
