# Supplementary material for: Identification of a Specific Gene Module for Predicting Prognosis in Glioblastoma Patients
Source: Front Oncol. 2019 Aug 27;9:812. doi: 10.3389/fonc.2019.00812 (PMC6718733; doi:10.3389/fonc.2019.00812)
Supplement: Supplementary file 2 [file Data_Sheet_2.csv]

Univariate analysis in the green module
gene	HR	lower	upper	pvalue
EFEMP2	1.29	1.18	1.4	1.72E-08
FKBP9	1.4	1.24	1.58	5.95E-08
CLEC5A	1.2	1.12	1.29	1.52E-07
TIMP1	1.22	1.13	1.32	4.57E-07
EMP3	1.19	1.11	1.27	4.96E-07
DYNLT3	1.3	1.17	1.44	9.15E-07
MSN	1.31	1.17	1.46	2.09E-06
LGALS8	1.34	1.19	1.52	3.19E-06
FMOD	1.16	1.09	1.24	4.62E-06
CHI3L1	1.1	1.06	1.14	4.66E-06
PDPN	1.14	1.08	1.21	4.74E-06
ASB13	0.7	0.59	0.82	8.80E-06
CHST2	1.23	1.12	1.35	1.10E-05
FZD7	1.19	1.1	1.28	1.17E-05
PHF16	0.77	0.68	0.86	1.31E-05
ZNF239	0.77	0.68	0.87	1.41E-05
ZNF22	0.73	0.63	0.84	1.43E-05
WWTR1	1.22	1.12	1.34	1.50E-05
SLC43A3	1.31	1.16	1.48	1.57E-05
TXNDC15	1.54	1.26	1.87	1.62E-05
MICU1	0.71	0.6	0.83	1.82E-05
STEAP3	1.18	1.1	1.28	1.91E-05
LGALS3	1.17	1.09	1.26	2.28E-05
PTX3	1.11	1.06	1.16	2.62E-05
MICALL2	1.29	1.14	1.45	2.93E-05
TMBIM1	1.29	1.14	1.45	4.22E-05
ZNF248	0.76	0.66	0.86	4.67E-05
PHLDA3	1.39	1.18	1.62	5.00E-05
KHNYN	1.31	1.15	1.49	5.01E-05
PINLYP	1.17	1.08	1.26	5.21E-05
LDHA	1.37	1.18	1.6	5.34E-05
SWAP70	1.26	1.12	1.4	5.99E-05
TNFAIP6	1.14	1.07	1.21	6.48E-05
CEP112	1.22	1.1	1.34	7.00E-05
CYB561	1.34	1.16	1.55	7.25E-05
SLC2A10	1.16	1.08	1.25	8.81E-05
UGP2	1.41	1.19	1.67	8.84E-05
RBP1	1.11	1.05	1.17	0.000105882
TRIP4	1.25	1.12	1.4	0.000108746
CYB5R2	1.19	1.09	1.29	0.000113315
DDB2	1.24	1.11	1.38	0.000118662
CXCL14	1.08	1.04	1.12	0.000151947
NNMT	1.09	1.04	1.13	0.000161863
DRAM1	1.18	1.08	1.28	0.000171212
ZC4H2	0.79	0.7	0.89	0.000176056
DPY19L1	1.43	1.19	1.73	0.000176587
ANXA2	1.19	1.09	1.3	0.000188278
PTRF	1.2	1.09	1.32	0.000189045
CUEDC2	0.7	0.58	0.85	0.000189533
SIRT1	0.76	0.66	0.88	0.000195585
ANXA2P2	1.2	1.09	1.32	0.000196224
SEC61A2	0.76	0.66	0.88	0.000210327
MOXD1	1.1	1.05	1.16	0.000231711
ANXA1	1.15	1.07	1.23	0.000246194
TAGLN2	1.19	1.09	1.31	0.000249744
NAMPT	1.16	1.07	1.25	0.000294401
ADM	1.11	1.05	1.18	0.000307665
VAX2	0.8	0.71	0.9	0.000323001
PYGL	1.18	1.08	1.3	0.000352477
HRH1	1.17	1.07	1.27	0.000352541
PIGB	1.25	1.11	1.42	0.00035814
GNG12	1.28	1.12	1.47	0.000382272
PLA2G5	1.09	1.04	1.14	0.000405571
RAB36	1.29	1.12	1.49	0.000409872
DLL3	0.91	0.86	0.96	0.000427751
CLIC1	1.21	1.09	1.35	0.000433938
LGALS1	1.22	1.09	1.37	0.000446496
YPEL1	0.79	0.69	0.9	0.000448444
CXXC4	0.85	0.78	0.93	0.000467035
CCDC109B	1.18	1.08	1.29	0.000475187
UPP1	1.16	1.07	1.26	0.000539218
TNFRSF1A	1.24	1.1	1.4	0.000590237
SLC22A18	1.19	1.08	1.32	0.000621754
SERPINB6	1.32	1.13	1.55	0.000662221
ZNF804A	0.86	0.79	0.94	0.000674584
BCL7A	0.82	0.73	0.92	0.000719432
CHSY1	1.31	1.12	1.53	0.000763646
ATP1A1	1.3	1.11	1.51	0.000827931
CD151	1.23	1.09	1.39	0.000855104
FERMT1	0.91	0.85	0.96	0.000929386
PLP2	1.13	1.05	1.22	0.000929743
SYNPO	1.14	1.05	1.23	0.000983219
GUSB	1.29	1.11	1.5	0.001005858
FAM114A1	1.21	1.08	1.35	0.001012578
RPRM	0.87	0.8	0.94	0.001052124
AK4	1.19	1.07	1.32	0.001100454
TNFRSF12A	1.17	1.06	1.28	0.001103314
NOL3	1.21	1.08	1.37	0.001124131
BMP2	0.87	0.81	0.95	0.001130933
CD44	1.14	1.05	1.23	0.00115308
SOD2	1.13	1.05	1.22	0.001235791
ECHDC2	1.15	1.06	1.25	0.001268935
UGCG	1.25	1.09	1.43	0.00126909
HEXB	1.25	1.09	1.44	0.001278869
GNG4	0.88	0.82	0.95	0.001375982
ACOX2	1.16	1.06	1.28	0.001513295
PPP1R15A	1.29	1.1	1.51	0.00151433
TRAPPC2	0.79	0.69	0.92	0.001660147
GNS	1.21	1.07	1.37	0.001681739
ACSS3	1.12	1.04	1.19	0.001718371
GRB10	1.15	1.05	1.25	0.001746038
P4HA2	1.13	1.05	1.21	0.001773849
GADD45G	0.85	0.77	0.94	0.001874973
ACTR1A	0.75	0.62	0.9	0.001899085
IL1RAP	1.15	1.05	1.26	0.001900226
ABCC3	1.11	1.04	1.19	0.00191848
LUZP2	0.88	0.82	0.96	0.00192984
BHLHE40	1.16	1.06	1.27	0.00201477
AHNAK2	1.09	1.03	1.16	0.00231932
SIL1	1.29	1.1	1.53	0.002366485
BMI1	0.76	0.63	0.91	0.002396355
ZNF93	0.79	0.68	0.92	0.002420869
PDLIM4	1.13	1.04	1.23	0.002628954
ACTN1	1.16	1.05	1.27	0.002640332
ARHGAP33	0.74	0.61	0.9	0.002745651
CALCRL	0.89	0.82	0.96	0.002962896
ADO	0.75	0.62	0.91	0.002992801
GPSM2	0.85	0.76	0.94	0.003015273
CHPF	1.27	1.08	1.49	0.003072604
AMOTL2	0.88	0.8	0.96	0.003355607
HSPB1	1.18	1.06	1.33	0.003418405
CLSTN2	0.85	0.76	0.95	0.003623762
IGFBP6	1.1	1.03	1.18	0.003674125
CPD	1.15	1.05	1.26	0.00376477
KCNE4	1.13	1.04	1.23	0.00405987
KIAA0040	1.18	1.05	1.32	0.00418746
KLRC3	0.9	0.84	0.97	0.004262921
SLC12A7	1.2	1.06	1.36	0.004485169
TOX3	0.93	0.89	0.98	0.004576315
S100A10	1.13	1.04	1.23	0.004611855
IDS	1.27	1.08	1.49	0.004686495
PLOD2	1.16	1.05	1.28	0.004742785
LPAR4	0.84	0.74	0.95	0.004779092
CA12	1.1	1.03	1.17	0.004815032
ARSJ	1.12	1.03	1.21	0.004920586
MAFF	1.15	1.04	1.27	0.005116155
TMEM248	1.29	1.08	1.55	0.005151668
EHD2	1.15	1.04	1.28	0.005559146
ZNF253	0.76	0.63	0.92	0.005590697
FZD1	1.2	1.05	1.37	0.005816527
TNFSF4	1.17	1.05	1.31	0.006017954
FAH	1.18	1.05	1.33	0.006060528
EPHB1	0.9	0.83	0.97	0.006090047
CAST	1.2	1.05	1.36	0.006287379
C10orf10	1.13	1.04	1.24	0.006397382
ZNF184	0.85	0.75	0.95	0.006751176
REXO2	1.25	1.06	1.47	0.00683332
ANG	1.14	1.04	1.25	0.006856146
BCL3	1.27	1.07	1.52	0.006920922
SOX3	0.87	0.78	0.96	0.006926957
PLEKHA4	1.24	1.06	1.45	0.006967351
CD97	1.15	1.04	1.27	0.007001015
LIF	1.11	1.03	1.2	0.007112059
SRPX2	1.18	1.05	1.34	0.007343742
RNASE4	1.13	1.03	1.24	0.007514151
MDFIC	1.16	1.04	1.3	0.00780202
FLRT1	0.89	0.81	0.97	0.007861729
LAMA2	1.13	1.03	1.23	0.008093339
TNIP1	1.25	1.06	1.47	0.008099809
PTBP2	0.87	0.78	0.96	0.008133667
PPM1D	0.84	0.74	0.96	0.008276356
DNAJC22	1.21	1.05	1.39	0.008816734
BACE2	1.11	1.03	1.2	0.009369351
CADPS2	1.12	1.03	1.22	0.010017129
RAMP2	0.86	0.76	0.96	0.010322812
FSD1	0.87	0.78	0.97	0.010496947
MRC2	1.21	1.04	1.4	0.011648558
PLS3	1.13	1.03	1.25	0.012530418
CNIH3	1.1	1.02	1.19	0.012606865
EMP1	1.11	1.02	1.21	0.012622989
SDC4	1.09	1.02	1.16	0.013078342
RBM4B	0.8	0.67	0.95	0.013349478
FGF12	0.87	0.78	0.97	0.013421236
KLHDC3	0.79	0.65	0.95	0.013695273
NEDD9	1.16	1.03	1.3	0.013940696
RAB33A	0.93	0.87	0.98	0.014101499
ITPKC	1.22	1.04	1.44	0.01468048
ABHD10	0.79	0.65	0.95	0.014754363
UST	0.88	0.8	0.98	0.015009903
RALGPS1	0.82	0.69	0.96	0.015901674
ENSA	0.83	0.71	0.97	0.016244552
X2.Mar	1.13	1.02	1.25	0.016899885
GSTA4	0.87	0.77	0.98	0.017233348
TOX	0.88	0.79	0.98	0.01755844
ITGB5	1.2	1.03	1.4	0.018115641
ESYT1	1.2	1.03	1.4	0.018380142
KIF21B	0.91	0.85	0.98	0.018426839
FAS	1.11	1.02	1.21	0.019721571
STAU2	0.83	0.71	0.97	0.020909955
CSDA	1.14	1.02	1.27	0.020960216
GPC4	1.13	1.02	1.26	0.021111776
KIAA1199	1.09	1.01	1.17	0.021337531
STAC	1.08	1.01	1.15	0.021534765
KIF16B	1.19	1.03	1.38	0.021712641
OSBPL3	1.13	1.02	1.25	0.021716042
HSPA6	1.1	1.01	1.2	0.02177305
NOD1	1.22	1.03	1.44	0.023343906
ITGA2	1.15	1.02	1.3	0.023498909
RPS27L	1.22	1.03	1.45	0.024023888
IL13RA1	1.12	1.01	1.23	0.024034327
PTPN4	0.83	0.71	0.98	0.02421383
SIRT2	0.88	0.78	0.98	0.024394296
NCAM2	0.87	0.77	0.98	0.02535543
TMEM35	0.92	0.86	0.99	0.025572432
TWSG1	1.13	1.01	1.25	0.025985458
IQGAP1	1.15	1.02	1.31	0.02599187
ANXA4	1.1	1.01	1.2	0.026101022
GBE1	1.17	1.02	1.35	0.027872797
ALCAM	0.91	0.83	0.99	0.029051535
P2RX7	0.87	0.77	0.99	0.03034849
CFH	1.08	1.01	1.17	0.030862232
C1QL1	0.91	0.83	0.99	0.031191341
PLIN3	1.16	1.01	1.32	0.031283234
LOC284244	0.87	0.76	0.99	0.032507937
FGF9	0.91	0.83	0.99	0.034696894
REC8	0.89	0.8	0.99	0.036119927
TMEM100	0.95	0.9	1	0.036446565
ERBB2	1.21	1.01	1.44	0.037325596
PVRL2	1.18	1.01	1.38	0.03748776
UGT8	0.95	0.9	1	0.039373435
ZNF510	0.84	0.71	0.99	0.041406914
ASCL1	0.94	0.89	1	0.0441052
RAB27A	1.1	1	1.21	0.045192394
GDAP1L1	0.89	0.8	1	0.04520907
MANBA	1.19	1	1.42	0.045340638
UCHL1	1.09	1	1.19	0.045370198
TMEFF1	0.91	0.83	1	0.045429615
CYBRD1	1.09	1	1.19	0.045574511
GLB1	1.19	1	1.42	0.04611315
PCSK5	1.1	1	1.22	0.047033004
PDGFD	1.06	1	1.13	0.051575668
SLC39A14	1.11	1	1.22	0.05186477
LTBP1	1.09	1	1.18	0.054583167
FAM129A	1.08	1	1.17	0.055301061
CDKN1B	0.86	0.74	1	0.057673896
FOSL1	1.1	1	1.21	0.061470243
LRRC8B	0.88	0.76	1.01	0.064178544
CRB1	0.92	0.85	1.01	0.066273077
ANKRD6	0.9	0.81	1.01	0.068371156
ZNF529	0.91	0.82	1.01	0.068668318
CXorf57	0.89	0.79	1.01	0.069430607
DNASE1L1	1.13	0.99	1.29	0.069609457
SERINC5	0.9	0.8	1.01	0.070315031
FLJ22184	0.88	0.76	1.01	0.071017351
KCNN4	1.1	0.99	1.23	0.071511439
TSPAN4	1.13	0.99	1.28	0.071887876
DNAJB5	0.9	0.8	1.01	0.071992546
GDF15	1.12	0.99	1.26	0.075187336
MAGEH1	0.93	0.86	1.01	0.076519403
LRRC8D	0.86	0.72	1.02	0.076723436
MAP3K6	1.14	0.99	1.33	0.077090266
BCAT1	1.07	0.99	1.15	0.078045046
LRRTM4	0.91	0.82	1.01	0.078300819
MTMR11	1.12	0.99	1.27	0.078707656
ITGA3	1.08	0.99	1.18	0.080321995
TNFRSF14	1.17	0.98	1.38	0.081290379
SCN3A	0.96	0.91	1.01	0.082410777
MN1	0.92	0.85	1.01	0.082532146
ZNF217	1.09	0.99	1.19	0.083552146
TTC26	1.15	0.98	1.35	0.083931931
SLC2A4RG	1.12	0.99	1.27	0.083934941
WIPI1	1.1	0.99	1.24	0.084053882
MMP15	0.87	0.74	1.02	0.087891286
MARCKSL1	0.92	0.84	1.01	0.091060832
DSCAM	0.92	0.83	1.01	0.092026156
KCND2	0.96	0.91	1.01	0.092253544
ABHD6	0.88	0.77	1.02	0.094121562
GSDMD	1.14	0.98	1.32	0.097023441
DKK1	1.04	0.99	1.08	0.097151635
LMNA	1.13	0.98	1.32	0.097891987
PPIC	1.08	0.99	1.19	0.099669312
DGKI	0.91	0.81	1.02	0.102807406
ZNF711	0.91	0.8	1.02	0.104012483
PROM1	1.05	0.99	1.1	0.106281395
DUSP26	0.92	0.84	1.02	0.107451713
RSBN1	0.88	0.75	1.03	0.107816825
RRAS	1.09	0.98	1.2	0.108165382
MAP2K3	1.14	0.97	1.33	0.111697724
PFN2	0.92	0.83	1.02	0.113139106
DPF1	0.88	0.75	1.03	0.113680939
DENND1A	1.08	0.98	1.19	0.115108361
CAMSAP1	0.89	0.77	1.03	0.119652796
LRRC16A	1.08	0.98	1.2	0.125634099
MYOF	1.07	0.98	1.16	0.126618398
BAMBI	0.95	0.89	1.01	0.128414447
ZFP37	0.89	0.77	1.03	0.130391514
PODXL2	0.88	0.74	1.04	0.133856394
MYOT	0.95	0.88	1.02	0.134818503
PLAU	1.05	0.98	1.12	0.138424908
AIM1	1.05	0.98	1.12	0.140782669
CASP8	1.11	0.97	1.27	0.141109609
DGKB	0.94	0.86	1.02	0.142548373
CLCF1	1.14	0.96	1.35	0.142585881
RDH5	1.15	0.95	1.38	0.147802231
SYPL1	1.09	0.97	1.24	0.148195055
TUBB6	1.06	0.98	1.15	0.148662435
DCX	0.97	0.93	1.01	0.149881208
AHNAK	1.09	0.97	1.23	0.152132252
NEUROD1	0.94	0.85	1.02	0.153014486
PLEKHF1	1.1	0.96	1.26	0.154436415
SPAST	0.88	0.74	1.05	0.157010741
CLASP2	0.93	0.84	1.03	0.160411456
MYO16	0.93	0.84	1.03	0.162291677
ATP2B2	0.9	0.78	1.04	0.163287995
YAP1	1.06	0.97	1.16	0.16736357
ZNF43	0.9	0.77	1.05	0.167753531
B3GALT2	0.93	0.83	1.03	0.172325684
ARHGAP29	1.07	0.97	1.17	0.175301254
PJA1	0.9	0.77	1.05	0.182720647
ASIC4	0.92	0.8	1.05	0.191988228
FZD5	1.12	0.95	1.31	0.192219264
LTBR	1.09	0.96	1.23	0.192607462
DTX4	0.94	0.85	1.03	0.192639313
ELMO1	0.95	0.88	1.03	0.194377248
CHRNA9	1.04	0.98	1.12	0.19847675
LAMA5	1.09	0.96	1.23	0.199190421
FLNA	1.08	0.96	1.21	0.199608812
LEPREL1	1.06	0.97	1.15	0.203140532
ATP10D	1.08	0.96	1.22	0.207053309
WASF1	0.95	0.87	1.03	0.210377358
PIEZO1	1.08	0.96	1.21	0.218614552
CBR4	0.92	0.8	1.05	0.219581939
CACNG4	0.91	0.79	1.06	0.230980876
PELI1	0.92	0.8	1.05	0.231936711
LMO1	1.07	0.96	1.2	0.238603551
GRIK2	0.93	0.82	1.05	0.24106741
FAM176B	1.09	0.95	1.25	0.241831042
TIPARP	1.07	0.95	1.2	0.246953434
MLLT4.AS1	0.92	0.81	1.06	0.24721238
FHL2	1.04	0.97	1.11	0.26248457
EVL	0.93	0.82	1.05	0.265866442
LPPR1	0.98	0.94	1.02	0.266595862
ERO1L	1.07	0.95	1.2	0.267775588
EPHA2	1.06	0.95	1.19	0.281197238
PIK3R3	0.91	0.77	1.08	0.287400005
CASP7	1.06	0.95	1.19	0.288870747
PCBP4	0.92	0.79	1.08	0.302983419
DNM3	0.97	0.9	1.03	0.306760586
TMEM109	1.08	0.93	1.27	0.309089204
GNAI1	0.96	0.89	1.04	0.310571929
CNN2	0.94	0.84	1.06	0.310795953
MYT1	0.93	0.82	1.07	0.316959674
SATB1	0.96	0.88	1.04	0.319152036
C7orf49	1.09	0.92	1.28	0.328038184
MLLT11	0.96	0.9	1.04	0.329033927
SLC16A3	1.09	0.92	1.28	0.332125858
MYO1E	1.07	0.93	1.24	0.337646642
NPPA	0.95	0.85	1.06	0.345332537
KIT	0.96	0.89	1.04	0.346468894
ERBB3	0.95	0.86	1.06	0.356458789
ACP6	1.05	0.95	1.15	0.370070646
SORCS3	0.94	0.82	1.08	0.372758298
TRIP10	1.08	0.92	1.26	0.376253376
ZEB2	1.04	0.95	1.14	0.378150315
RBPMS	1.05	0.94	1.17	0.384070646
BCAR3	1.05	0.94	1.17	0.384719688
DDX25	0.97	0.91	1.04	0.392126064
RASL11B	0.97	0.9	1.04	0.403073359
NOL4	0.97	0.9	1.04	0.403609939
SLC39A8	1.05	0.94	1.17	0.409629519
CHRDL1	1.02	0.97	1.08	0.412389015
DOCK10	0.95	0.83	1.08	0.419196518
HILPDA	1.03	0.96	1.1	0.422546873
SLC44A1	0.96	0.87	1.06	0.427843838
FHOD3	0.96	0.87	1.06	0.43516801
ZNF238	0.94	0.81	1.1	0.440916667
RAB13	1.07	0.9	1.27	0.445160013
KCNA6	0.93	0.77	1.12	0.459156418
SOX11	0.98	0.94	1.03	0.46328208
DPP4	1.04	0.94	1.15	0.467050451
CRTAP	1.06	0.91	1.24	0.469661192
B4GALNT1	0.96	0.85	1.08	0.482826902
POLD4	1.06	0.9	1.24	0.484231084
CD200	1.04	0.93	1.15	0.4919238
PDK3	1.05	0.92	1.19	0.499236167
PKIA	0.98	0.91	1.05	0.500294903
DNASE2	1.06	0.89	1.27	0.50151413
STMN4	0.98	0.92	1.04	0.508125318
CALHM2	1.05	0.92	1.19	0.50984407
CELSR3	0.97	0.87	1.07	0.511102792
PDZRN4	0.97	0.87	1.07	0.511244474
PRSS23	1.03	0.94	1.12	0.512243356
SLC1A1	0.97	0.87	1.07	0.515258793
REEP1	0.98	0.91	1.05	0.523713219
GALNS	1.06	0.89	1.26	0.524035789
CNTN1	0.98	0.91	1.05	0.529173626
PARP4	1.06	0.89	1.27	0.529281231
HOMER3	0.95	0.81	1.11	0.544249719
GMPPA	0.95	0.79	1.13	0.545051519
CRIM1	1.04	0.92	1.16	0.550637908
CTNNBIP1	0.95	0.81	1.12	0.551601959
COL9A1	1.03	0.92	1.16	0.551891858
GPR17	0.99	0.94	1.04	0.557565321
LINC00599	0.96	0.82	1.11	0.55810389
NREP	0.97	0.88	1.07	0.558790513
FNBP1L	1.04	0.92	1.17	0.56732425
TMEM185B	1.03	0.93	1.14	0.596862608
CXorf1	0.97	0.87	1.08	0.598121055
PALM	0.97	0.85	1.1	0.60148997
COL11A1	0.99	0.94	1.03	0.603295666
MPPED2	0.97	0.88	1.08	0.616173461
SCN1A	1.02	0.94	1.1	0.636854379
CDCP1	1.02	0.93	1.12	0.649598767
DET1	0.97	0.83	1.13	0.681853196
RNF144A	0.98	0.9	1.08	0.701653164
PTPRD	1.02	0.93	1.11	0.707075469
DUSP8	0.97	0.84	1.12	0.710754469
MCFD2	1.03	0.87	1.22	0.727101948
INSM1	0.99	0.94	1.04	0.73689933
BAX	0.98	0.85	1.12	0.750336402
EYA1	0.99	0.92	1.06	0.754636661
OPCML	0.99	0.93	1.06	0.765381308
HRASLS	1.01	0.95	1.08	0.766806117
C5orf30	0.98	0.84	1.14	0.77051736
SUSD4	0.99	0.91	1.07	0.789638947
DNAJB1	1.02	0.9	1.14	0.797366029
NADSYN1	0.98	0.81	1.18	0.804981716
SLC35F2	0.99	0.89	1.09	0.80992809
ZFPM2	0.99	0.94	1.05	0.83282509
SOX10	0.99	0.93	1.07	0.841661213
ROR1	0.99	0.85	1.15	0.85379614
GPR153	1.02	0.85	1.22	0.866737141
PPP1R13L	0.99	0.87	1.13	0.875350884
PAQR4	0.99	0.87	1.13	0.879082454
ELF4	1.01	0.89	1.14	0.907236066
MYO5C	1	0.93	1.07	0.910812646
MICA	1	0.91	1.09	0.925370837
SMEK2	1.01	0.86	1.18	0.931071834
MPP2	1.01	0.83	1.23	0.945169261
MKNK2	0.99	0.84	1.18	0.953531434
CSRNP3	1	0.89	1.13	0.960295249
CITED2	1	0.9	1.12	0.963737574
CA10	1	0.94	1.06	0.987053887
TGFB1I1	1	0.9	1.11	0.997062327
NCALD	1	0.92	1.08	0.99978861
NRXN1	1	0.92	1.09	0.999970571
