# Supplementary material for: Identification of a Specific Gene Module for Predicting Prognosis in Glioblastoma Patients
Source: Front Oncol. 2019 Aug 27;9:812. doi: 10.3389/fonc.2019.00812 (PMC6718733; doi:10.3389/fonc.2019.00812)
Supplement: Supplementary file 3 [file Data_Sheet_3.csv]

	Multivariate analysis
Gene	Coefficient	HR	Se(coefficient )	Z	Pvalue
CLEC5A	0.0889	1.0929	0.0409	2.17	0.03
FMOD	0.0681	1.0705	0.0376	1.81	0.07
FKBP9	0.1724	1.1882	0.0744	2.32	0.02
LGALS8	0.1557	1.1685	0.075	2.08	0.038
